# Supplementary material for: Changes in subclass-specific IgG Fc glycosylation associated with the postnatal maturation of the murine immune system
Source: Sci Rep. 2020 Sep 17;10:15243. doi: 10.1038/s41598-020-71899-7 (PMC7498460; doi:10.1038/s41598-020-71899-7)
Supplement: Supplementary file 3 — Supplementary Tables. [file 41598_2020_71899_MOESM3_ESM.xlsx]

## Sheet: Title Page
Title: Changes in subclass-specific IgG Fc glycosylation associated with the postnatal maturation of the murine immune system
Short running title: Postnatal IgG glycosylation
Gabriela Barrientos1,2, Siniša Habazin3, Mislav Novokmet3, Yahia Almousa4, Gordan Lauc3,5, Melanie L. Conrad6,7*

## Sheet: Supplementary Table S1A
Supplementary Table S1A
Theoretical m/z values of detected mouse IgG glycoforms
Glycoform	[M+2H]2+	[M+3H]3+
MIgGI1H3N4F1	1301.53	868.024
MIgGI1H4N4F1	1382.56	922.041
MIgGI1H5N4F1	1463.58	976.059
MIgGI1H6N4F1	1544.61	1030.08
MIgGI1H4N4F1G1	1536.1	1024.4
MIgGI1H3N5F1	1403.07	935.717
MIgGI1H5N4F1G1	1617.13	1078.42
MIgGI1H6N4F1G1	1698.16	1132.44
MIgGI1H5N4F1G2	1770.67	1180.79
MIgGII1H3N4F1	1221.5	814.669
MIgGII1H4N4F1	1302.53	868.687
MIgGII1H5N4F1	1383.55	922.704
MIgGII1H6N4F1	1464.58	976.722
MIgGII1H3N5F1	1323.04	882.362
MIgGII1H4N4F1G1	1456.07	971.05
MIgGII1H5N4F1G1	1537.1	1025.07
MIgGII1H6N4F1G1	1618.12	1079.09
MIgGII1H5N4F1G2	1690.64	1127.43
MIgGIII1H3N4F1	1280.53	854.02
MIgGIII1H4N4F1	1361.55	908.038
MIgGIII1H5N4F1	1442.58	962.055
MIgGIII1H6N4F1	1523.61	1016.07
MIgGIII1H3N5F1	1382.07	921.713
MIgGIII1H4N4F1G1	1515.1	1010.4
MIgGIII1H5N4F1G1	1596.12	1064.42
MIgGIII1H6N4F1G1	1677.15	1118.44
MIgGIII1H5N4F1G2	1749.67	1166.78
MIgGIII1H3N4	1207.5	805.334

## Sheet: Supplementary Table S1B
Supplementary Table S1B

## Sheet: Supplementary Table S1C
Supplementary Table S1C
Parameter Settings
LaCyTools Version	1.0.1			Mouse	Group		Mouse	Group		Mouse	Group		Mouse	Group		Mouse	Group
LaCyTools Build	8			1A1M	Day 5		2A1F	Day 15		3A1M	Day 30		4A1M	Day 45		5A1M	Day 60
Alignment Parameters				1A2M	Day 5		2A2F	Day 15		3A2M	Day 30		4A2M	Day 45		5A2M	Day 60
ALIGNMENT_TIME_WINDOW	50			1A3F	Day 5		2A3F	Day 15		3A3F	Day 30		4A3M	Day 45		5A3F	Day 60
ALIGNMENT_MASS_WINDOW	0.1			1A4F	Day 5		2A4F	Day 15		3A4F	Day 30		4A4F	Day 45		5A4F	Day 60
ALIGNMENT_S_N_CUTOFF	9			1B1M	Day 5		2A5M	Day 15		3A5F	Day 30		4A5F	Day 45		5B1M	Day 60
ALIGNMENT_MIN_PEAK	5			1B2M	Day 5		2B1F	Day 15		3B1M	Day 30		4A6F	Day 45		5B2M	Day 60
Calibration Parameters				1B3M	Day 5		2B2M	Day 15		3B2M	Day 30		4B1M	Day 45		5B3F	Day 60
CALIB_MASS_WINDOW	0.5			1B4M	Day 5		2B3M	Day 15		3B3M	Day 30		4C1F	Day 45		5B4F	Day 60
CALIB_S_N_CUTOFF	9			1C1M	Day 5		2C1M	Day 15		3B4F	Day 30		4C2F	Day 45		5B5F	Day 60
CALIB_MIN_PEAK	3			1C2F	Day 5		2C2M	Day 15		3B5F	Day 30
Extraction Parameters				1C3F	Day 5
SUM_SPECTRUM_RESOLUTION	33
MASS_WINDOW	0.2
TIME_WINDOW	20
MIN_CHARGE	2
MAX_CHARGE	3
MIN_TOTAL	0.95
BACKGROUND_WINDOW	10
Absolute Intensity (2+)	MIgGI1H3N4F1	MIgGI1H4N4F1	MIgGI1H5N4F1	MIgGI1H6N4F1	MIgGI1H4N4F1G1	MIgGI1H3N5F1	MIgGI1H5N4F1G1	MIgGI1H6N4F1G1	MIgGI1H5N4F1G2	MIgGII1H3N4F1	MIgGII1H4N4F1	MIgGII1H5N4F1	MIgGII1H6N4F1	MIgGII1H3N5F1	MIgGII1H4N4F1G1	MIgGII1H5N4F1G1	MIgGII1H6N4F1G1	MIgGII1H5N4F1G2	MIgGIII1H3N4F1	MIgGIII1H4N4F1	MIgGIII1H5N4F1	MIgGIII1H6N4F1	MIgGIII1H3N5F1	MIgGIII1H4N4F1G1	MIgGIII1H5N4F1G1	MIgGIII1H6N4F1G1	MIgGIII1H5N4F1G2	MIgGIII1H3N4
Fraction	0.97453	0.969149	0.963159	0.956555	0.957532	0.967691	0.950398	0.979084	0.975793	0.979692	0.975015	0.969749	0.963883	0.973755	0.964758	0.958368	0.951369	0.979981	0.975946	0.970741	0.964931	0.958508	0.969333	0.95946	0.952508	0.980108	0.976921	0.980236
Monoisotopic Mass	[1301.53166403]	[1382.55807574]	[1463.58448745]	[1544.61089916]	[1536.10324131]	[1403.07135029]	[1617.12965301]	[1698.15606472]	[1770.67481858]	[1221.49983253]	[1302.52624424]	[1383.55265595]	[1464.57906766]	[1323.03951879]	[1456.07140981]	[1537.09782151]	[1618.12423322]	[1690.64298708]	[1280.52638153]	[1361.55279324]	[1442.57920495]	[1523.60561666]	[1382.06606779]	[1515.09795881]	[1596.12437051]	[1677.15078222]	[1749.66953608]	[1207.49742713]
alignedLin_3A3F_1-f,4_01_2449.raw	9.82433e+06	9.28304e+06	2.16551e+06	265513	3.19347e+06	259099	2.36387e+06	329428	606400	3.43419e+06	6.08675e+06	1.3919e+06	211135	357398	835334	849523	165745	206917	4.61314e+06	4.60692e+06	1.5344e+06	148749	210254	865531	641376	127846	158840	178964
aligned_1A1M_2-B,4_01_2423.raw	8.63861e+06	7.61885e+06	1.71622e+06	184315	3.47794e+06	313767	2.26015e+06	219753	542566	9.94249e+06	1.66611e+07	4.33437e+06	426261	446798	2.15602e+06	2.83387e+06	335092	471352	8.80692e+06	7.34408e+06	2.20347e+06	159705	277798	1.24568e+06	878285	122733	167194	171964
aligned_1A2M_2-B,6_01_2439.raw	9.04603e+06	7.60702e+06	1.67898e+06	187237	3.07796e+06	324783	2.062e+06	225808	517890	8.84407e+06	1.44639e+07	3.71264e+06	387314	425494	1.81668e+06	2.42299e+06	309217	425878	8.80921e+06	7.238e+06	2.15458e+06	168299	268927	1.15694e+06	829825	136996	175041	201116
aligned_1A3F_2-A,1_01_2398.raw	6.77968e+06	5.36583e+06	1.08282e+06	90730.8	1.78392e+06	219355	1.1399e+06	93474.3	247770	6.07901e+06	9.49459e+06	2.2636e+06	176855	269632	974032	1.27031e+06	115026	150966	4.92901e+06	4.0309e+06	1.16639e+06	67588.4	137655	621427	456916	49244.2	85410.6	57159.7
aligned_1A4F_2-G,1_01_2404.raw	1.09368e+07	8.22793e+06	1.65503e+06	176996	2.82815e+06	319718	1.93656e+06	203909	514145	9.61405e+06	1.45817e+07	3.50085e+06	356080	420662	1.65967e+06	2.23499e+06	287632	421059	9.29903e+06	7.09976e+06	2.05338e+06	142866	225019	1.10138e+06	822745	118700	180255	127445
aligned_1B1M_2-C,1_01_2400.raw	1.18288e+07	9.6642e+06	1.87033e+06	144281	2.38243e+06	215807	1.73899e+06	177738	424445	6.66023e+06	1.19321e+07	2.90022e+06	242812	340397	1.26629e+06	1.80457e+06	214104	302652	7.45806e+06	6.11324e+06	1.87864e+06	107249	188802	884222	689740	80458.8	129544	102864
aligned_1B2M_2-G,3_01_2420.raw	1.46529e+07	1.2671e+07	2.69658e+06	255358	4.10549e+06	283418	3.18283e+06	365931	782171	8.9362e+06	1.69949e+07	4.50445e+06	462617	454904	2.27307e+06	3.261e+06	429274	604614	1.06731e+07	9.77681e+06	3.24074e+06	223720	307836	1.77249e+06	1.41986e+06	187519	281953	202017
aligned_1B3M_2-E,3_01_2418.raw	1.45345e+07	1.22326e+07	2.56405e+06	245394	3.68487e+06	287513	2.82937e+06	341322	707540	7.75726e+06	1.46927e+07	3.86007e+06	383244	414640	1.85671e+06	2.54015e+06	315313	398243	1.01567e+07	9.15299e+06	3.00018e+06	197919	282674	1.54725e+06	1.20412e+06	164562	233473	193158
aligned_1B4M_2-A,2_01_2406.raw	1.55478e+07	1.24557e+07	2.44107e+06	215677	3.45978e+06	260855	2.71143e+06	311242	697961	8.65969e+06	1.57749e+07	3.93299e+06	357429	397483	1.87025e+06	2.61384e+06	313541	420074	1.06569e+07	9.12147e+06	2.91705e+06	181369	256013	1.55882e+06	1.25306e+06	152516	247573	141796
aligned_1C1M_2-A,5_01_2430.raw	1.47296e+07	1.35507e+07	2.9653e+06	292609	3.97705e+06	283824	3.18826e+06	394216	743348	9.44339e+06	1.72497e+07	4.58028e+06	493067	516683	2.34797e+06	3.34596e+06	454811	658474	9.35132e+06	8.47489e+06	2.70827e+06	214864	313117	1.41154e+06	1.09642e+06	194285	259212	222304
aligned_1C2F_2-F,5_01_2435.raw	1.41131e+07	1.29634e+07	2.83776e+06	287380	3.76659e+06	269176	3.0383e+06	376842	709735	8.91329e+06	1.58822e+07	4.15463e+06	451616	518422	2.09045e+06	2.89166e+06	405823	557461	8.49196e+06	7.73053e+06	2.4572e+06	200181	279228	1.25027e+06	958860	174437	216700	206137
aligned_1C3F_2-G,5_01_2436.raw	1.21702e+07	1.17541e+07	2.69155e+06	257456	3.76009e+06	263837	2.82125e+06	320501	577347	8.38759e+06	1.54328e+07	4.11804e+06	429007	465408	2.02715e+06	2.79274e+06	349517	491929	6.83381e+06	6.19881e+06	1.93596e+06	164106	282874	988483	733513	132705	169732	209244
aligned_2A2F_2-H,3_01_2421.raw	1.41561e+07	1.26002e+07	2.71512e+06	255962	4.40253e+06	308518	3.21077e+06	366211	735652	5.52257e+06	9.59192e+06	2.49451e+06	299008	473854	1.20644e+06	1.47291e+06	245542	321402	8.65928e+06	8.77676e+06	3.00016e+06	199289	274422	1.66505e+06	1.29012e+06	160005	253029	210598
aligned_2A3F_2-B,3_01_2415.raw	1.41546e+07	1.21151e+07	2.55534e+06	257742	3.75639e+06	312932	2.82623e+06	369061	754872	4.74369e+06	8.24608e+06	2.11611e+06	262613	393517	1.03041e+06	1.25161e+06	225205	288790	8.47076e+06	8.46828e+06	2.89188e+06	197880	245707	1.48996e+06	1.16721e+06	164181	244607	191184
aligned_2A4F_1-f,2_01_2447.raw	8.58117e+06	8.286e+06	1.93908e+06	235573	3.95715e+06	252513	2.65402e+06	324780	612417	3.82714e+06	6.95565e+06	1.82001e+06	200804	255983	867606	1.00336e+06	129764	160731	5.96243e+06	6.22959e+06	2.14538e+06	143004	210188	1.17691e+06	865368	104743	160151	149487
aligned_2A5M_2-H,2_01_2413.raw	1.37763e+07	1.20667e+07	2.58226e+06	246269	3.8964e+06	299951	2.91507e+06	360673	736780	5.04763e+06	8.69877e+06	2.23688e+06	266102	470336	1.07524e+06	1.29398e+06	225398	288343	8.47404e+06	8.45369e+06	2.88423e+06	185198	247471	1.51019e+06	1.17085e+06	148014	236092	176359
aligned_2B1F_2-C,5_01_2432.raw	1.06915e+07	8.44522e+06	1.80889e+06	205421	3.32247e+06	325190	2.16601e+06	253181	594798	8.33149e+06	1.33152e+07	3.18866e+06	352973	417022	1.70666e+06	1.83844e+06	243544	307641	7.94395e+06	7.3074e+06	2.33249e+06	178409	263634	1.25392e+06	894111	142603	192109	201244
aligned_2B2M_2-D,1_01_2401.raw	9.13935e+06	6.89692e+06	1.38271e+06	127838	2.53675e+06	248042	1.66301e+06	159966	472806	7.45668e+06	1.1002e+07	2.40945e+06	221067	314414	1.23978e+06	1.37554e+06	161729	219058	6.11573e+06	5.28284e+06	1.64841e+06	99153.1	172820	908341	649323	72043.4	119520	90623.1
aligned_2B3M_2-C,2_01_2408.raw	9.87135e+06	7.63234e+06	1.61366e+06	171764	3.13154e+06	289954	2.09889e+06	230189	638080	7.77546e+06	1.16825e+07	2.66347e+06	270526	391079	1.43295e+06	1.52442e+06	189091	250300	7.09081e+06	6.39038e+06	2.07474e+06	136117	214180	1.18021e+06	854419	101318	172220	131567
aligned_2C1M_2-F,4_01_2427.raw	1.87997e+07	1.42426e+07	2.75183e+06	299344	4.30572e+06	325200	3.28258e+06	485947	966575	1.06657e+07	1.82783e+07	4.21955e+06	452564	431730	2.32906e+06	2.70758e+06	394024	496829	1.00613e+07	8.45645e+06	2.59726e+06	231272	291916	1.47067e+06	1.08001e+06	215581	271924	221013
aligned_2C2M_2-F,2_01_2411.raw	2.15308e+07	1.52888e+07	2.76746e+06	288574	4.39485e+06	343251	3.29701e+06	478857	948621	1.09301e+07	1.79202e+07	3.92434e+06	406050	419128	2.16657e+06	2.52799e+06	362259	463529	1.04804e+07	8.5547e+06	2.60426e+06	205411	265211	1.52815e+06	1.12874e+06	190922	261531	170016
aligned_3A1M_1-f,3_01_2448.raw	5.99148e+06	6.0821e+06	1.45567e+06	190132	2.63626e+06	204646	1.7537e+06	219022	402864	4.30215e+06	6.9557e+06	1.50587e+06	170531	273776	983822	905517	120573	157856	3.05721e+06	2.89791e+06	890049	88460.5	152860	562073	384067	70434.1	89947.6	111405
aligned_3A2M_2-D,2_01_2409.raw	8.49962e+06	7.78045e+06	1.74973e+06	171628	2.34357e+06	218772	1.6509e+06	193177	378045	4.09087e+06	6.44757e+06	1.33845e+06	147866	274148	820561	814592	118104	157289	3.57834e+06	3.27556e+06	996166	85670.2	135178	588542	409329	67649.3	92486.5	98604.3
aligned_3A4F_2-C,6_01_2440.raw	7.3391e+06	7.35034e+06	1.72015e+06	181880	2.86487e+06	205127	1.96976e+06	222179	441287	5.20585e+06	8.29826e+06	1.71055e+06	179818	278659	1.04325e+06	952952	127305	163708	3.03081e+06	2.78874e+06	805228	81174.9	140678	645862	438670	72846.9	98347.2	113372
aligned_3A5F_2-C,4_01_2424.raw	1.03408e+07	9.8626e+06	2.27851e+06	228499	3.16497e+06	254799	2.23586e+06	279318	523289	4.9345e+06	8.63666e+06	1.93256e+06	198458	318620	1.03137e+06	1.00784e+06	144022	177666	4.35821e+06	4.37214e+06	1.4216e+06	116428	185422	868601	630908	95928	132630	134516
aligned_3B1M_2-D,5_01_2433.raw	6.28037e+06	5.17353e+06	1.04468e+06	119833	1.86593e+06	278704	1.04697e+06	126938	252752	2.54086e+06	4.66378e+06	927009	105708	166377	456414	416952	72055.1	88589.7	2.49849e+06	2.45629e+06	754974	70866.1	118602	454963	339786	61438.1	81991	91292.6
aligned_3B2M_2-D,6_01_2441.raw	6.07752e+06	5.07696e+06	1.02773e+06	120011	1.85557e+06	255560	1.05608e+06	124717	237879	2.55481e+06	4.81508e+06	1.00193e+06	115986	187308	465641	477600	83596.5	102669	2.45774e+06	2.44129e+06	737802	67895.8	109937	453088	325379	57352.4	73502.3	87185.7
aligned_3B3M_2-F,3_01_2419.raw	7.7697e+06	6.78165e+06	1.48565e+06	148971	2.60431e+06	300369	1.70195e+06	174123	409683	3.85045e+06	7.8408e+06	1.92272e+06	177404	257260	870727	1.05356e+06	127176	165468	4.13908e+06	4.36028e+06	1.51366e+06	111972	179285	906274	729095	91268.1	139565	133730
aligned_3B4F_2-C,3_01_2416.raw	7.13141e+06	5.92444e+06	1.22557e+06	131836	2.35186e+06	306861	1.36346e+06	146444	319974	3.24412e+06	5.94129e+06	1.22278e+06	124879	217224	613598	584027	88189.9	112360	3.27235e+06	3.22713e+06	1.01671e+06	83037.4	144103	638581	462051	66289.5	101121	98449.7
aligned_3B5F_2-E,6_01_2442.raw	7.13015e+06	5.83772e+06	1.19441e+06	149196	2.1176e+06	320527	1.236e+06	155380	306113	3.04191e+06	5.45654e+06	1.10367e+06	142984	224415	572239	537284	101800	125774	3.16925e+06	3.16334e+06	985793	91324.7	136180	583022	417161	72405.2	96312.6	126756
aligned_4A1M_1-f,5_01_2450.raw	4.05052e+06	3.34015e+06	767913	138889	1.71789e+06	250798	1.04723e+06	140871	324963	5.89866e+06	9.73158e+06	2.35025e+06	299127	399470	1.79987e+06	1.9537e+06	260495	348715	5.49026e+06	5.10065e+06	1.63437e+06	152931	241027	1.1087e+06	786258	120066	174020	169056
aligned_4A2M_2-F,1_01_2403.raw	2.43905e+06	2.00212e+06	420047	48434.6	759713	116821	468185	46095.5	119436	2.89144e+06	4.76753e+06	1.06656e+06	115605	205529	712105	840204	103789	159908	2.52525e+06	2.29441e+06	721871	53613.1	111154	463960	347121	40478.2	72335.2	55944.4
aligned_4A3M_2-G,4_01_2428.raw	4.27662e+06	3.53982e+06	780559	120276	1.48881e+06	235015	886028	117415	248974	6.33909e+06	9.90291e+06	2.31166e+06	299667	450722	1.69057e+06	1.82683e+06	261570	376701	5.03235e+06	4.73416e+06	1.51825e+06	138563	221469	1.03398e+06	714736	109826	161782	169268
aligned_4A4F_1-f,6_01_2451.raw	277933	233265	82038.8	32515.2	89758.3	36820.4	59925.1	30864.1	33774.4	147458	259068	77890	30523.2	43785.4	56303.3	54631.7	23198.1	25857.7	373456	338895	107816	30585.9	39757.2	65759.1	48183.1	23800.1	25684.9	33920.2
aligned_4A4F_1-f,6_01_2463.raw	450594	385856	98330.1	31252.4	155533	42672.2	102423	30810.3	39426.7	262656	451172	121079	38030.8	56380	74877.5	83575	28754.5	34426.7	650612	632112	200802	31898.9	40311	116975	91788.8	25860	30659.9	37107.8
aligned_4A5F_2-E,2_01_2410.raw	6.02725e+06	5.03308e+06	1.15612e+06	137837	2.22618e+06	258750	1.52023e+06	165812	465217	6.23925e+06	1.05986e+07	2.63684e+06	295641	432423	1.89479e+06	2.32923e+06	290727	478018	5.41618e+06	5.19707e+06	1.76715e+06	129886	217707	1.18663e+06	896754	109029	185316	125901
aligned_4A6F_2-D,4_01_2458.raw	354718	255907	59599.6	26037.6	96923.2	34092.1	57809.8	20977.6	25034.5	306531	483347	123101	35300.8	55738.8	78810.8	86533.9	25726.9	35398.2	367527	303232	90760.3	23424.6	30819.7	78468.7	57269.1	20842.9	23935.8	32482.9
aligned_4B1M_2-E,5_01_2434.raw	158513	120837	39961.3	21308.8	56217.5	20428.4	35403	19613.4	19985.8										102120	80779.2	29809.8	25166.8	31429.9	37240	26014.1	19897.3	20189.4	26534.8
aligned_4B1M_2-E,5_01_2461.raw	104381	82224.3	28134.8	19032.6	51545.9	20124.7	34400.7	15854	17541.5	53562.2	80339.6	35567.2	22091.3	30995.1	27496.8	24421.9	16332.5	18721.7	74545.8	68038.3	26762.4	17841.7	18743.3	36086.1	26401.5	15102.4	15915.6	22014.2
aligned_4C1F_2-D,3_01_2417.raw	4.34896e+06	3.91897e+06	941124	108928	1.49527e+06	247095	1.03428e+06	119837	284929	2.91553e+06	5.29283e+06	1.35125e+06	176343	595661	795575	956986	142802	207859	3.8415e+06	3.81362e+06	1.25244e+06	101351	158568	734602	564778	83396.8	128607	122717
aligned_4C2F_2-E,1_01_2402.raw	3.65389e+06	3.1961e+06	740827	73611.1	1.17869e+06	181397	830268	75235	202268	1.92437e+06	3.39381e+06	855525	97763.6	191407	467688	584637	77731.8	123223	2.78009e+06	2.68324e+06	865147	59995.7	108058	600899	464513	49302.8	100805	57792.2
aligned_5A1M_2-G,2_01_2412.raw	6.94666e+06	5.60101e+06	1.20791e+06	151033	2.90221e+06	325648	1.74455e+06	171978	511196	6.86702e+06	1.04121e+07	2.35703e+06	297148	504950	1.94866e+06	1.92686e+06	273431	417949	7.29365e+06	7.7382e+06	2.73995e+06	185624	257792	1.96401e+06	1.50082e+06	152782	313917	162008
aligned_5A2M_2-E,4_01_2459.raw	736976	611692	142043	39745.6	297549	54026.4	208867	33988	58115.2	324079	513922	113501	32503.9	50877.8	71111.1	67531.5	24312.7	29405.4	477505	463489	142759	28106.3	37082.1	163513	121396	24858.3	31403.3	38904.4
aligned_5A3F_2-F,6_01_2443.raw	4.9277e+06	3.82848e+06	845048	130609	2.20772e+06	306072	1.28096e+06	148901	376361	3.55965e+06	6.67497e+06	1.88759e+06	280572	375919	1.11132e+06	1.37493e+06	229674	310742	5.88774e+06	5.90467e+06	1.96322e+06	162916	219178	1.27152e+06	974734	136977	219171	172633
aligned_5A4F_2-A,4_01_2422.raw	2.98087e+06	2.33736e+06	537612	168640	1.13624e+06	237296	602698	174417	268766	759856	1.34752e+06	500201	237901	395996	342952	366849	185941	195816	4.14043e+06	4.56001e+06	1.63417e+06	213820	217724	930863	727835	175005	204837	222400
aligned_5B1M_2-H,4_01_2429.raw	3.08256e+06	2.21518e+06	443652	83793.7	1.06345e+06	197742	585729	82815.3	192142	2.25693e+06	3.86355e+06	985580	167788	235782	638101	713189	139070	175919	5.43712e+06	6.29023e+06	2.31904e+06	153700	195375	1.39765e+06	1.12547e+06	128708	234091	155924
aligned_5B2M_2-A,6_01_2462.raw	68811.2	57290.3	24171.7	20385.6	45779.3	19117.7	30541.7	15892.6	17175.5										89216.9	85743.4	34492.1	20607.3	20747.1	47096.1	35969.5	16678.9	18296.4	23964.9
aligned_5B3F_2-B,5_01_2431.raw	655506	607072	130695	28927	171225	39109.2	114083	26684.8	35197	214800	408613	120018	41704.8	57451.9	72254.5	76468.7	31907	34544.3	342252	282663	86249.3	30669.8	51534.9	71324.5	52451.9	25465.2	27961.7	38874.4
aligned_5B3F_2-B,5_01_2460.raw	410329	352869	81603.6	41786.9	165694	41567.2	114151	24630.1	36504.5	120095	209883	67717.2	29309.4	44961.6	43618.7	44838	22790.8	26427	233395	198069	63781.5	24331.5	28372.4	77923.3	59518.1	20161.6	22383.2	31365.1
aligned_5B4F_2-B,1_01_2399.raw	351269	270462	54623.7	11381.8	104067	20622.4	66400	11233.3	20071.5	128188	206626	54921.8	14574.6	22704.8	29443.2	33607.4	12025.1	15475.2	167132	147733	47522	10881.1	16102.1	52841	41566.5	11572.2	15370.8	13588.2
aligned_5B5F_2-B,2_01_2407.raw	548888	463835	92000.4	17502.4	151736	26614	100252	16359	31960.7	228818	453030	118074	26181	51243.2	57975.9	73091.4	20355.8	25441	315178	256841	78310.2	16672.1	34100.1	73049.8	54705.8	15304.1	19552.7	22106.3
Absolute Intensity (3+)	MIgGI1H3N4F1	MIgGI1H4N4F1	MIgGI1H5N4F1	MIgGI1H6N4F1	MIgGI1H4N4F1G1	MIgGI1H3N5F1	MIgGI1H5N4F1G1	MIgGI1H6N4F1G1	MIgGI1H5N4F1G2	MIgGII1H3N4F1	MIgGII1H4N4F1	MIgGII1H5N4F1	MIgGII1H6N4F1	MIgGII1H3N5F1	MIgGII1H4N4F1G1	MIgGII1H5N4F1G1	MIgGII1H6N4F1G1	MIgGII1H5N4F1G2	MIgGIII1H3N4F1	MIgGIII1H4N4F1	MIgGIII1H5N4F1	MIgGIII1H6N4F1	MIgGIII1H3N5F1	MIgGIII1H4N4F1G1	MIgGIII1H5N4F1G1	MIgGIII1H6N4F1G1	MIgGIII1H5N4F1G2	MIgGIII1H3N4
Fraction	0.97453	0.969149	0.963159	0.956555	0.957532	0.967691	0.950398	0.979084	0.975793	0.979692	0.975015	0.969749	0.963883	0.973755	0.964758	0.958368	0.951369	0.979981	0.975946	0.970741	0.964931	0.958508	0.969333	0.95946	0.952508	0.980108	0.976921	0.980236
Monoisotopic Mass	[868.023534844]	[922.04114265]	[976.058750457]	[1030.07635826]	[1024.40458636]	[935.716659017]	[1078.42219417]	[1132.43980197]	[1180.78563787]	[814.668980511]	[868.686588317]	[922.704196123]	[976.721803929]	[882.362104684]	[971.050032026]	[1025.06763983]	[1079.08524764]	[1127.43108354]	[854.020013178]	[908.037620984]	[962.05522879]	[1016.0728366]	[921.713137351]	[1010.40106469]	[1064.4186725]	[1118.4362803]	[1166.78211621]	[805.334043578]
alignedLin_3A3F_1-f,4_01_2449.raw	4.73572e+06	4.98278e+06	1.26713e+06	251758	4.63347e+06	390394	3.62474e+06	567424	1.8787e+06	554751	1.51829e+06	447536	174104	359553	876641	1.06185e+06	243671	476377	2.04476e+06	2.44173e+06	912171	207562	243687	1.18064e+06	1.17453e+06	209641	424328	4.72388e+06
aligned_1A1M_2-B,4_01_2423.raw	3.55639e+06	3.54549e+06	893689	174274	4.69298e+06	384118	3.54883e+06	403234	1.87922e+06	1.50427e+06	4.57906e+06	1.26745e+06	206253	575125	2.1857e+06	3.40176e+06	471217	1.20317e+06	3.77971e+06	3.80681e+06	1.13956e+06	181267	301755	1.75804e+06	1.70281e+06	230887	568167	383790
aligned_1A2M_2-B,6_01_2439.raw	4.2138e+06	4.00411e+06	971052	194269	4.47339e+06	411006	3.27488e+06	400466	1.71701e+06	1.51882e+06	4.40273e+06	1.21016e+06	220943	547318	2.04012e+06	3.06509e+06	432773	1.06199e+06	4.28021e+06	4.17223e+06	1.20467e+06	207344	315780	1.69729e+06	1.5911e+06	247171	527125	473574
aligned_1A3F_2-A,1_01_2398.raw	5.68299e+06	5.46235e+06	1.25584e+06	155086	4.99756e+06	727071	3.42487e+06	275018	1.165e+06	1.63973e+06	5.41008e+06	1.44723e+06	154153	899515	2.15493e+06	3.09157e+06	275127	568658	4.77245e+06	4.933e+06	1.28086e+06	149348	439137	1.64938e+06	1.50451e+06	140251	400330	189776
aligned_1A4F_2-G,1_01_2404.raw	7.92948e+06	7.41725e+06	1.84004e+06	259998	6.94803e+06	763040	4.90648e+06	471246	1.93987e+06	2.60613e+06	7.76799e+06	2.10262e+06	261128	949696	3.3149e+06	4.8394e+06	550217	1.33649e+06	8.13792e+06	7.94392e+06	2.19741e+06	294690	528763	2.64227e+06	2.37867e+06	267316	654702	469747
aligned_1B1M_2-C,1_01_2400.raw	9.05032e+06	9.30616e+06	2.22498e+06	248536	6.93431e+06	801224	5.28487e+06	498742	1.89342e+06	1.8281e+06	6.85928e+06	1.93667e+06	227241	960386	2.84725e+06	4.41244e+06	504766	1.13033e+06	7.19554e+06	7.73128e+06	2.24127e+06	209657	584251	2.44945e+06	2.31533e+06	217280	565471	244656
aligned_1B2M_2-G,3_01_2420.raw	7.62587e+06	7.62205e+06	1.79516e+06	257235	6.48777e+06	499202	5.0178e+06	582880	2.23566e+06	1.63941e+06	5.71993e+06	1.60246e+06	244774	609130	2.57726e+06	4.05143e+06	547015	1.32181e+06	5.66683e+06	6.1667e+06	1.93998e+06	244872	391079	2.48543e+06	2.50463e+06	286890	831711	461181
aligned_1B3M_2-E,3_01_2418.raw	7.8629e+06	7.67802e+06	1.78364e+06	241049	6.09752e+06	534914	4.67308e+06	567540	2.07099e+06	1.4294e+06	4.97572e+06	1.39204e+06	204186	574501	2.17797e+06	3.28813e+06	404896	867306	5.70038e+06	6.07849e+06	1.86611e+06	230518	389301	2.26578e+06	2.23953e+06	254511	674893	415972
aligned_1B4M_2-A,2_01_2406.raw	9.815e+06	9.66309e+06	2.27681e+06	264671	7.42039e+06	648739	5.70769e+06	596830	2.18025e+06	1.98284e+06	7.05969e+06	1.96281e+06	227265	744510	2.97539e+06	4.45416e+06	475304	1.03583e+06	7.71304e+06	8.30689e+06	2.5177e+06	271405	491340	2.94881e+06	2.83003e+06	273974	774681	315048
aligned_1C1M_2-A,5_01_2430.raw	7.02602e+06	7.44174e+06	1.82437e+06	247845	5.82979e+06	442544	4.6683e+06	594382	2.05172e+06	1.56848e+06	5.1346e+06	1.44343e+06	223363	554469	2.43405e+06	3.84204e+06	530717	1.40177e+06	4.27807e+06	4.57369e+06	1.55343e+06	260517	303318	1.81617e+06	1.84622e+06	278710	686563	479634
aligned_1C2F_2-F,5_01_2435.raw	6.95846e+06	7.44124e+06	1.81428e+06	253781	5.76406e+06	444429	4.55221e+06	590057	1.96549e+06	1.54731e+06	4.81281e+06	1.35117e+06	223227	542832	2.22355e+06	3.44234e+06	479276	1.20478e+06	4.07255e+06	4.37174e+06	1.43515e+06	231570	296734	1.68645e+06	1.64633e+06	252268	554941	486527
aligned_1C3F_2-G,5_01_2436.raw	5.42414e+06	5.95985e+06	1.49855e+06	233790	5.28246e+06	408190	4.20289e+06	535079	1.80254e+06	1.27901e+06	4.1058e+06	1.17447e+06	214310	509419	2.04821e+06	3.27561e+06	472647	1.22359e+06	2.82504e+06	3.07955e+06	1.13918e+06	216234	274689	1.3863e+06	1.4152e+06	242510	542471	470763
aligned_2A2F_2-H,3_01_2421.raw	7.09422e+06	7.26948e+06	1.84319e+06	248462	6.77376e+06	520222	5.04398e+06	607718	2.17264e+06	862973	2.59927e+06	777443	180485	408559	1.27085e+06	1.79847e+06	307256	710538	4.14683e+06	5.00737e+06	1.6789e+06	258394	356526	2.27721e+06	2.34496e+06	248222	820889	447626
aligned_2A3F_2-B,3_01_2415.raw	7.7622e+06	7.75339e+06	1.92907e+06	263369	6.20611e+06	537378	4.62651e+06	621979	2.14032e+06	827128	2.5507e+06	744913	156343	385904	1.18891e+06	1.59937e+06	260324	576981	4.75154e+06	5.59102e+06	1.85454e+06	287690	367953	2.12952e+06	2.12361e+06	222397	678905	409943
aligned_2A4F_1-f,2_01_2447.raw	3.71162e+06	4.07871e+06	1.10708e+06	247521	5.63125e+06	360946	4.22948e+06	653797	2.18593e+06	560287	1.67074e+06	527005	131583	272791	926425	1.28244e+06	199265	409684	2.58921e+06	3.27231e+06	1.11975e+06	167771	253849	1.68989e+06	1.6813e+06	188859	587469	356858
aligned_2A5M_2-H,2_01_2413.raw	7.49703e+06	7.63386e+06	1.90325e+06	229581	6.37771e+06	548134	4.8087e+06	636396	2.19977e+06	828609	2.55169e+06	744765	147718	391613	1.22568e+06	1.64388e+06	267198	604295	4.48829e+06	5.33402e+06	1.76861e+06	256710	363470	2.14092e+06	2.19846e+06	211398	714566	393460
aligned_2B1F_2-C,5_01_2432.raw	4.62489e+06	4.09342e+06	978414	197866	4.40753e+06	385538	3.24778e+06	425271	1.88577e+06	1.22078e+06	3.45836e+06	908918	177980	463524	1.69809e+06	2.14237e+06	308764	685274	3.47545e+06	3.82679e+06	1.25294e+06	213493	280404	1.67968e+06	1.61339e+06	232205	567849	447137
aligned_2B2M_2-D,1_01_2401.raw	7.15395e+06	6.59924e+06	1.53824e+06	211117	6.65942e+06	757554	4.63321e+06	437356	2.03068e+06	1.93669e+06	5.88929e+06	1.47106e+06	169378	847505	2.52414e+06	3.06166e+06	341006	722306	5.61182e+06	6.25602e+06	1.82566e+06	191131	491273	2.3024e+06	2.01311e+06	192024	494295	257378
aligned_2B3M_2-C,2_01_2408.raw	6.33884e+06	5.74155e+06	1.35962e+06	217040	6.09963e+06	607145	4.31233e+06	492684	2.2246e+06	1.67914e+06	4.92905e+06	1.20581e+06	163184	661007	2.15702e+06	2.51104e+06	299409	637750	5.04115e+06	5.55775e+06	1.70051e+06	205532	407122	2.19842e+06	2.07434e+06	208526	580510	337519
aligned_2C1M_2-F,4_01_2427.raw	9.27658e+06	8.35009e+06	1.86702e+06	288234	6.72355e+06	493476	4.92015e+06	716822	2.44947e+06	1.93378e+06	6.09149e+06	1.49327e+06	196527	571999	2.62699e+06	3.24194e+06	390271	838449	5.14906e+06	5.08763e+06	1.57455e+06	290578	297241	1.90551e+06	1.74302e+06	261494	579756	501545
aligned_2C2M_2-F,2_01_2411.raw	1.18779e+07	1.02348e+07	2.24673e+06	320717	8.1073e+06	621903	5.81434e+06	798207	2.50074e+06	2.26969e+06	7.08499e+06	1.69894e+06	204778	649846	2.95968e+06	3.61071e+06	420922	865172	6.43722e+06	6.39934e+06	1.896e+06	293708	357902	2.32759e+06	2.04517e+06	254640	593857	496035
aligned_3A1M_1-f,3_01_2448.raw	2.59712e+06	2.8913e+06	797105	201111	3.80889e+06	284633	2.92956e+06	453137	1.52613e+06	622034	1.72289e+06	495872	129179	309042	1.05349e+06	1.22248e+06	196918	442550	1.28608e+06	1.50372e+06	552462	144432	179441	904380	847879	156026	317945	437638
aligned_3A2M_2-D,2_01_2409.raw	5.37764e+06	5.68328e+06	1.38909e+06	201047	4.50432e+06	526686	3.35931e+06	413704	1.34195e+06	793923	2.33222e+06	610813	123108	417055	1.12731e+06	1.34563e+06	203610	439375	2.22641e+06	2.51711e+06	874005	165061	236167	1.10022e+06	1.03654e+06	141767	294941	388007
aligned_3A4F_2-C,6_01_2440.raw	3.26088e+06	3.62367e+06	939288	180934	4.13161e+06	303531	3.21776e+06	442055	1.58945e+06	757022	2.07332e+06	559077	138317	333684	1.13203e+06	1.30662e+06	213550	451552	1.25406e+06	1.44024e+06	515757	127149	176445	1.03308e+06	993872	163767	353329	280082
aligned_3A5F_2-C,4_01_2424.raw	4.72885e+06	5.04018e+06	1.26882e+06	205084	4.44079e+06	394657	3.50243e+06	504913	1.70421e+06	692296	2.0966e+06	601105	149101	350620	1.05717e+06	1.30324e+06	220961	437085	1.84952e+06	2.2654e+06	842420	173619	218651	1.26101e+06	1.30002e+06	193566	447787	351584
aligned_3B1M_2-D,5_01_2433.raw	2.55447e+06	2.31351e+06	548413	139245	2.71708e+06	311387	1.8365e+06	250501	965444	369075	1.06928e+06	320418	111489	217577	515918	611897	138516	238900	995121	1.24613e+06	451113	127082	148565	755865	809930	126922	285352	310632
aligned_3B2M_2-D,6_01_2441.raw	2.57004e+06	2.35004e+06	562883	137829	2.73823e+06	299267	1.86158e+06	238208	880248	409757	1.17079e+06	362339	124649	243836	545519	699427	154311	276745	1.01311e+06	1.26859e+06	438063	115653	143446	757633	769647	115603	245261	299265
aligned_3B3M_2-F,3_01_2419.raw	3.60522e+06	3.53349e+06	858898	157298	3.88235e+06	415011	2.91822e+06	343551	1.46743e+06	573313	2.07761e+06	623026	137017	356490	960528	1.4263e+06	210565	434467	1.90516e+06	2.49129e+06	894221	159811	233489	1.4118e+06	1.55616e+06	187967	499811	369920
aligned_3B4F_2-C,3_01_2416.raw	3.49395e+06	3.24284e+06	749072	147734	3.69904e+06	428569	2.50013e+06	306805	1.21937e+06	511453	1.65531e+06	457962	119530	305672	722288	877148	157153	303917	1.54574e+06	1.91246e+06	651706	136277	205528	1.07523e+06	1.11179e+06	146256	380358	370233
aligned_3B5F_2-E,6_01_2442.raw	3.06865e+06	2.76817e+06	637798	171721	2.98992e+06	353587	2.02449e+06	277613	1.04773e+06	479699	1.33578e+06	397142	149156	294298	634566	743370	183679	305875	1.3723e+06	1.67289e+06	602130	152362	182844	924562	921988	147376	315133	339282
aligned_4A1M_1-f,5_01_2450.raw	1.52296e+06	1.41419e+06	436081	174485	2.36906e+06	261343	1.77503e+06	281193	1.24466e+06	874100	2.47887e+06	726856	173332	445553	1.85205e+06	2.39023e+06	392260	1.01041e+06	2.28165e+06	2.58866e+06	919727	188473	248350	1.58012e+06	1.50617e+06	236915	615224	497187
aligned_4A2M_2-F,1_01_2403.raw	1.64928e+06	1.57765e+06	375950	84750.2	1.68504e+06	259476	1.19759e+06	129115	528540	675074	2.15021e+06	576229	106234	436896	1.25382e+06	1.68537e+06	238955	613414	1.91457e+06	2.20134e+06	697196	124276	259654	1.03536e+06	1.02822e+06	116206	316892	169151
aligned_4A3M_2-G,4_01_2428.raw	1.51321e+06	1.43416e+06	433585	149704	2.03935e+06	240897	1.54474e+06	243207	955932	885214	2.39993e+06	706049	213817	463311	1.72822e+06	2.32112e+06	444105	1.15046e+06	2.00247e+06	2.35055e+06	888210	202596	240263	1.5028e+06	1.4847e+06	234607	576152	383029
aligned_4A4F_1-f,6_01_2451.raw	242225	115894	62148.2	61667.5	158480	56134	124276	55312	103271	82822.3	191118	67823.6	44481.5	59358.4	75171.6	96012	41331.1	65078.8	154282	204724	78585	42970.2	47978.5	129416	123950	38694	71123.9	71913.3
aligned_4A4F_1-f,6_01_2463.raw	312831	274142	108346	59514.4	314819	79137.7	228178	60686.9	112254	150978	226063	105389	70168.7	109780	133257	154890	59583.6	87992.1	397712	477389	163169	52185.2	75258.5	232357	226457	54585.5	98832.9	92295.4
aligned_4A5F_2-E,2_01_2410.raw	3.19974e+06	3.04829e+06	797718	164321	3.65604e+06	391025	2.81449e+06	364113	1.69641e+06	1.26948e+06	4.03609e+06	1.12683e+06	184421	650619	2.56743e+06	3.52219e+06	499124	1.41459e+06	3.2937e+06	3.80816e+06	1.30197e+06	221426	333584	2e+06	1.98527e+06	219136	664622	324596
aligned_4A6F_2-D,4_01_2458.raw	233091	188047	68864.3	49085	207244	63085.1	138184	45649.8	70193.3	133978	215549	92140	56039.1	99955.7	133790	167510	55213.5	95907	235026	249002	87397.2	42539.8	55655.9	164110	148764	39694.1	64495.8	91034.4
aligned_4B1M_2-E,5_01_2434.raw	181521	60928.4	34827	45031.3	100053	29891.3	74278.3	34212.9	51611.9										47358.6	67606.7	35336.4	34538.4	35341.3	77579.3	74883.2	26019.3	41563.1	60707.3
aligned_4B1M_2-E,5_01_2461.raw	96131.4	65228.8	37714.4	36341.3	103954	35552.4	75941.9	32249.9	41528.9	70205.1	92144.2	44694.4	35621.1	62544.2	40174.5	46795.9	29456.9	41857.2	57252.1	63533.9	34128.8	29921.3	31138.4	72180.9	66111.2	25336.5	35791.6	54302.6
aligned_4C1F_2-D,3_01_2417.raw	1.94314e+06	1.96296e+06	562265	128409	2.27889e+06	306705	1.8758e+06	260269	1.07204e+06	508395	1.49639e+06	510349	158561	330860	979163	1.36254e+06	265569	602493	1.92694e+06	2.27976e+06	773284	161136	222331	1.19445e+06	1.50015e+06	180010	474523	314810
aligned_4C2F_2-E,1_01_2402.raw	2.74604e+06	2.77827e+06	705547	119177	2.8404e+06	446443	2.17755e+06	217169	919412	479227	1.50268e+06	478895	98871.1	348521	834011	1.2002e+06	184380	461406	2.2019e+06	2.60599e+06	786809	127937	277062	1.33772e+06	1.38041e+06	136568	467842	522650
aligned_5A1M_2-G,2_01_2412.raw	3.21431e+06	2.91746e+06	705472	148404	4.10828e+06	391697	2.89608e+06	327079	1.75221e+06	1.16092e+06	3.15983e+06	818713	180018	553839	2.17267e+06	2.53769e+06	415717	1.13887e+06	3.7981e+06	4.84716e+06	1.66939e+06	241084	372002	2.82552e+06	2.847e+06	280584	1.09231e+06	369256
aligned_5A2M_2-E,4_01_2459.raw	460233	436220	137676	69795	617178	96382	491784	79356.4	217438	127723	208867	88242.4	55920.8	99861.9	116931	130425	50507.8	72694.1	296579	361146	123378	46863.1	67156	329627	311124	51506.1	95085.2	97594.6
aligned_5A3F_2-F,6_01_2443.raw	2.0171e+06	1.73239e+06	467086	157772	3.07266e+06	308615	2.14005e+06	290384	1.3787e+06	685106	1.8167e+06	668961	214191	505156	1.25104e+06	1.84507e+06	391591	918023	2.67324e+06	3.21601e+06	1.10244e+06	206384	285601	1.90168e+06	1.98288e+06	267514	829442	426195
aligned_5A4F_2-A,4_01_2422.raw	1.34023e+06	1.18266e+06	424858	196987	1.46278e+06	239788	984547	256672	645174	417794	602525	733504	275213	526665	493638	525860	381389	575418	2.17194e+06	2.8087e+06	987987	257179	293715	1.38102e+06	1.55571e+06	290642	604427	662123
aligned_5B1M_2-H,4_01_2429.raw	1.10519e+06	910186	271377	111325	1.55872e+06	188511	1.09672e+06	176206	742977	392553	950297	374761	169114	291248	728801	1.01444e+06	265804	548345	2.27084e+06	3.26503e+06	1.21605e+06	192325	270424	2.02703e+06	2.2493e+06	276647	929615	368159
aligned_5B2M_2-A,6_01_2462.raw	84444.1	52508.2	37037.9	37288.4	92356.7	35499.5	68175.4	30873.9	40351.4										65525.7	76018.4	40966.4	33600.1	33414	92939.2	89541	29415.5	43899.5	58881.9
aligned_5B3F_2-B,5_01_2431.raw	276717	247277	83585.7	50318.2	295586	51503.6	243807	52497.1	113831	109162	223625	77185.4	55497.2	104195	85924.8	126114	54905.9	88204.9	131627	172748	70138.6	46922.8	53652.1	141425	139061	42929.9	66122.6	84348.1
aligned_5B3F_2-B,5_01_2460.raw	267876	252674	88945.8	71337	348611	71312.6	272353	54061.2	121211	106031	137865	74410	53042.6	84392.8	73887	90697.1	47408.3	61322.4	159539	171428	67874.3	45297.6	48763.3	160097	152965	41854.8	61190.9	80362.5
aligned_5B4F_2-B,1_01_2399.raw	186169	174420	46875.2	19341.1	220199	41355.4	169163	27012.3	74043.5	62527.7	76240.1	42372.7	23464.3	35670.4	47187.4	65781.6	23178.9	35275.4	98899.9	115896	40571.5	18112	31977	107370	113288	22384.7	45484.5	40027.2
aligned_5B5F_2-B,2_01_2407.raw	222555	240769	69906.5	29447.4	291335	48376.9	239687	38816.7	125723	76320.1	137474	70448.6	39420.7	56085.2	83694.5	132281	42128.7	70695.7	150243	170528	61492.1	26379.4	41953.9	137201	138430	30093	54294.6	57767
Alignment Residuals	1221.5	1302.53	1383.55	1442.58	1361.55	1280.53	1024.4	1301.53	1382.56	RMS
D:/Data/Sinisa/TV28_converted\1A1M_2-B,4_01_2423.alignment	7.82368	2.79704	-6.90652	-5.42613	-1.60401	4.22442	-6.87887	5.47333	0.497068	15.6243
D:/Data/Sinisa/TV28_converted\1A2M_2-B,6_01_2439.alignment	7.85706	2.8814	-6.71672	-5.64072	-1.84738	3.94057	-5.09653	4.79552	-0.173193	14.6598
D:/Data/Sinisa/TV28_converted\1A3F_2-A,1_01_2398.alignment	6.6543	-0.0574453	-9.69332	-2.28136	1.68113	7.7321	-6.50962	3.83763	-1.36485	16.2796
D:/Data/Sinisa/TV28_converted\1A4F_2-G,1_01_2404.alignment	6.81203	1.88438	-6.05594	-4.99885	-1.19455	4.61251	-6.16426	6.31613	-1.21146	14.6178
D:/Data/Sinisa/TV28_converted\1B1M_2-C,1_01_2400.alignment	6.99946	2.02724	-5.98246	-6.42177	-0.677786	5.19146	-7.07324	5.50498	0.432116	15.4293
D:/Data/Sinisa/TV28_converted\1B2M_2-G,3_01_2420.alignment	7.18101	2.03724	-6.30175	-5.63475	-1.78186	6.05523	-7.76532	6.7613	-0.5511	16.533
D:/Data/Sinisa/TV28_converted\1B3M_2-E,3_01_2418.alignment	6.18644	0.618382	-4.8782	-4.96804	-0.981051	5.05427	-5.70351	5.79413	-1.12241	13.4537
D:/Data/Sinisa/TV28_converted\1B4M_2-A,2_01_2406.alignment	6.15272	0.607788	-4.85688	-4.97481	-0.965858	5.10736	-6.61138	5.12952	0.411543	13.5563
D:/Data/Sinisa/TV28_converted\1C1M_2-A,5_01_2430.alignment	6.80958	1.88559	-6.05442	-4.99937	-1.19418	4.61193	-6.16573	6.3162	-1.20959	14.6166
D:/Data/Sinisa/TV28_converted\1C2F_2-F,5_01_2435.alignment	7.79667	2.7749	-6.90988	-5.41138	-1.57622	4.27417	-6.13573	6.36188	-1.1744	15.6771
D:/Data/Sinisa/TV28_converted\1C3F_2-G,5_01_2436.alignment	6.8107	1.88501	-6.0545	-4.99981	-1.19584	4.61372	-6.16508	6.31641	-1.21062	14.6178
D:/Data/Sinisa/TV28_converted\2A2F_2-H,3_01_2421.alignment	6.81169	1.88535	-6.05644	-4.9989	-1.19414	4.61226	-6.16509	6.31728	-1.21202	14.6187
D:/Data/Sinisa/TV28_converted\2A3F_2-B,3_01_2415.alignment	6.99926	1.94868	-6.21743	-6.17282	-0.415676	5.45134	-7.89445	6.86704	-0.565942	16.4084
D:/Data/Sinisa/TV28_converted\2A4F_1-f,2_01_2447.alignment	6.11062	1.6448	-5.12627	-5.61668	-1.4254	4.80798	-3.71729	3.44817	-0.125918	12.196
D:/Data/Sinisa/TV28_converted\2A5M_2-H,2_01_2413.alignment	6.99707	2.02743	-5.98002	-6.42227	-0.676805	5.18928	-7.07193	5.50162	0.435633	15.425
D:/Data/Sinisa/TV28_converted\2B1F_2-C,5_01_2432.alignment	6.15393	0.608072	-4.85753	-4.97613	-0.966351	5.10859	-6.612	5.13003	0.411376	13.5586
D:/Data/Sinisa/TV28_converted\2B2M_2-D,1_01_2401.alignment	5.69699	0.485536	-4.61581	-4.74774	-0.807627	5.18623	-6.98232	5.38195	0.402785	13.4895
D:/Data/Sinisa/TV28_converted\2B3M_2-C,2_01_2408.alignment	6.1454	0.688752	-4.67356	-5.18993	-1.17617	4.91828	-5.08558	4.62262	-0.249828	12.6446
D:/Data/Sinisa/TV28_converted\2C1M_2-F,4_01_2427.alignment	5.52721	-0.187038	-3.95792	-4.85884	-0.776799	5.40076	-5.83231	5.85885	-1.17392	13.0135
D:/Data/Sinisa/TV28_converted\2C2M_2-F,2_01_2411.alignment	5.74726	-0.143684	-4.04889	-6.15563	-0.0150599	6.16458	-7.19581	6.17354	-0.52631	14.6802
D:/Data/Sinisa/TV28_converted\3A1M_1-f,3_01_2448.alignment	5.89642	-0.938699	-3.23642	-5.28355	-1.01218	5.33789	-5.14817	4.01967	0.365033	12.0976
D:/Data/Sinisa/TV28_converted\3A2M_2-D,2_01_2409.alignment	5.12705	-0.235326	-3.75432	-4.65074	-0.658609	5.40661	-6.9056	5.28858	0.382347	12.9435
D:/Data/Sinisa/TV28_converted\3A3F_1-f,4_01_2449.alignment	6.74839	2.76372	-1.22096	-7.355	-3.36935	0.615319	-4.70791	5.25523	1.27056	13.1108
D:/Data/Sinisa/TV28_converted\3A4F_2-C,6_01_2440.alignment	5.59939	-0.0662354	-3.80625	-5.07411	-1.03028	5.08716	-4.85202	4.38583	-0.2435	11.8899
D:/Data/Sinisa/TV28_converted\3A5F_2-C,4_01_2424.alignment	5.52594	-0.187503	-3.95763	-4.85898	-0.775146	5.40107	-5.83178	5.85848	-1.17446	13.0126
D:/Data/Sinisa/TV28_converted\3B1M_2-D,5_01_2433.alignment	4.30656	0.416425	-3.4468	-5.67162	0.504235	4.64953	-4.8495	4.35114	-0.259968	11.2764
D:/Data/Sinisa/TV28_converted\3B2M_2-D,6_01_2441.alignment	4.05377	0.271394	-3.48099	-4.63547	-0.582351	5.54667	-6.54525	5.00473	0.367497	12.2163
D:/Data/Sinisa/TV28_converted\3B3M_2-F,3_01_2419.alignment	5.54949	-0.174939	-3.95374	-4.86713	-0.796017	5.35409	-6.52908	5.02855	0.388775	12.9427
D:/Data/Sinisa/TV28_converted\3B4F_2-C,3_01_2416.alignment	5.99912	-0.0159783	-4.00287	-5.3072	-1.13984	5.14381	-4.73768	4.29046	-0.229818	12.2001
D:/Data/Sinisa/TV28_converted\3B5F_2-E,6_01_2442.alignment	4.54729	-0.965662	-2.78298	-4.58812	-0.542261	5.59279	-6.83146	5.20422	0.366167	12.4846
D:/Data/Sinisa/TV28_converted\4A1M_1-f,5_01_2450.alignment	6.65471	2.42564	-6.10664	-4.26628	-2.23424	3.83674	-4.41269	2.97247	1.13029	12.4482
D:/Data/Sinisa/TV28_converted\4A2M_2-F,1_01_2403.alignment	5.96795	1.08817	-6.75505	-4.03455	-0.190694	5.68228	-5.69014	4.53783	-0.606266	13.5783
D:/Data/Sinisa/TV28_converted\4A3M_2-G,4_01_2428.alignment	7.38941	0.908682	-6.86384	-4.47379	-0.651038	5.19134	-6.45072	3.75764	1.1837	14.3897
D:/Data/Sinisa/TV28_converted\4A4F_1-f,6_01_2451.alignment	7.50956	-0.488002	-4.49433	-4.681	-0.726198	3.22421	-3.97758	3.74645	-0.113109	11.8125
D:/Data/Sinisa/TV28_converted\4A4F_1-f,6_01_2463.alignment	7.01783	-2.49579	-5.55294	-3.33305	0.470347	6.28375	-5.85672	4.28235	-0.816565	13.7999
D:/Data/Sinisa/TV28_converted\4A5F_2-E,2_01_2410.alignment	6.85381	1.43378	-5.68733	-5.11894	-1.23872	4.63557	-6.26009	4.94026	0.441666	13.9425
D:/Data/Sinisa/TV28_converted\4A6F_2-D,4_01_2458.alignment	6.925	-2.39995	-5.39492	-2.16281	-0.288176	5.42018	-5.70728	4.32583	-0.718581	12.9908
D:/Data/Sinisa/TV28_converted\4B1M_2-E,5_01_2434.alignment	5.43665	0.530776	-4.26152	-4.76616	-0.987367	4.77471	-5.10836	4.63951	-0.258238	11.9237
D:/Data/Sinisa/TV28_converted\4B1M_2-E,5_01_2461.alignment	5.07307	-1.28289	-5.89967	-1.68367	0.230084	6.05883	-5.90022	4.25712	-0.853465	12.4679
D:/Data/Sinisa/TV28_converted\4C1F_2-D,3_01_2417.alignment	6.35196	1.31817	-5.22319	-5.08779	-1.26759	4.54934	-5.06677	4.65411	-0.228249	12.8429
D:/Data/Sinisa/TV28_converted\4C2F_2-E,1_01_2402.alignment	1.54134	-1.4801	-4.44374	-1.67112	2.05659	7.74312	-6.17994	3.74737	-1.24506	12.0448
D:/Data/Sinisa/TV28_converted\5A1M_2-G,2_01_2412.alignment	6.81235	1.95951	-5.83669	-5.23498	-1.4358	4.37146	-5.29673	4.89452	-0.233676	13.5999
D:/Data/Sinisa/TV28_converted\5A2M_2-E,4_01_2459.alignment	4.7364	-0.287383	-3.56599	-4.45535	-0.529924	5.46481	-7.28623	5.54972	0.373943	13.0098
D:/Data/Sinisa/TV28_converted\5A3F_2-F,6_01_2443.alignment	2.03818	-0.954009	-2.4288	-3.2977	0.376315	5.99387	-6.34677	3.55803	1.06052	10.5817
D:/Data/Sinisa/TV28_converted\5A4F_2-A,4_01_2422.alignment	7.39563	-1.77004	-4.71024	-4.06679	-0.390841	5.22983	-7.1609	5.23764	0.235415	14.2416
D:/Data/Sinisa/TV28_converted\5B1M_2-H,4_01_2429.alignment	2.36783	-0.620938	-3.55346	-3.03541	0.628451	6.23109	-6.41833	3.44339	0.956859	11.001
D:/Data/Sinisa/TV28_converted\5B2M_2-A,6_01_2462.alignment	6.66679	-1.32459	-5.94663	-3.57176	0.245034	6.07991	-5.79482	4.38112	-0.735729	13.589
D:/Data/Sinisa/TV28_converted\5B3F_2-B,5_01_2431.alignment	5.54512	0.869103	-5.17079	-3.81738	-1.95731	5.63094	-5.38344	4.67055	-0.386969	12.6213
D:/Data/Sinisa/TV28_converted\5B3F_2-B,5_01_2460.alignment	6.58173	-2.82318	-4.34057	-4.1008	1.56973	5.4234	-7.47737	5.12554	0.0388874	14.1777
D:/Data/Sinisa/TV28_converted\5B4F_2-B,1_01_2399.alignment	6.74385	-2.80195	-5.86896	-3.53575	2.20151	6.09689	-6.00489	4.13399	-0.965922	14.0135
D:/Data/Sinisa/TV28_converted\5B5F_2-B,2_01_2407.alignment	6.71195	1.92775	-5.76677	-5.78171	-0.153309	3.6673	-5.20903	4.82316	-0.219335	13.3928
Mass Accuracy [ppm] (2+)	MIgGI1H3N4F1	MIgGI1H4N4F1	MIgGI1H5N4F1	MIgGI1H6N4F1	MIgGI1H4N4F1G1	MIgGI1H3N5F1	MIgGI1H5N4F1G1	MIgGI1H6N4F1G1	MIgGI1H5N4F1G2	MIgGII1H3N4F1	MIgGII1H4N4F1	MIgGII1H5N4F1	MIgGII1H6N4F1	MIgGII1H3N5F1	MIgGII1H4N4F1G1	MIgGII1H5N4F1G1	MIgGII1H6N4F1G1	MIgGII1H5N4F1G2	MIgGIII1H3N4F1	MIgGIII1H4N4F1	MIgGIII1H5N4F1	MIgGIII1H6N4F1	MIgGIII1H3N5F1	MIgGIII1H4N4F1G1	MIgGIII1H5N4F1G1	MIgGIII1H6N4F1G1	MIgGIII1H5N4F1G2	MIgGIII1H3N4
Fraction	0.97453	0.969149	0.963159	0.956555	0.957532	0.967691	0.950398	0.979084	0.975793	0.979692	0.975015	0.969749	0.963883	0.973755	0.964758	0.958368	0.951369	0.979981	0.975946	0.970741	0.964931	0.958508	0.969333	0.95946	0.952508	0.980108	0.976921	0.980236
Monoisotopic Mass	[1301.53166403]	[1382.55807574]	[1463.58448745]	[1544.61089916]	[1536.10324131]	[1403.07135029]	[1617.12965301]	[1698.15606472]	[1770.67481858]	[1221.49983253]	[1302.52624424]	[1383.55265595]	[1464.57906766]	[1323.03951879]	[1456.07140981]	[1537.09782151]	[1618.12423322]	[1690.64298708]	[1280.52638153]	[1361.55279324]	[1442.57920495]	[1523.60561666]	[1382.06606779]	[1515.09795881]	[1596.12437051]	[1677.15078222]	[1749.66953608]	[1207.49742713]
alignedLin_3A3F_1-f,4_01_2449.raw	5.93651	-6.51854	-8.06183	-15.9714	-12.3093	-5.92773	0.938996	-18.1377	-40.0979	5.85703	-5.83486	-2.10513	3.36076	-4.98976	0.964044	0.579923	2.67639	6.31367	1.5248	0.269108	-0.70055	-3.39836	-4.32669	-1.76917	-7.96131	-8.36088	-19.6556	17.186
aligned_1A1M_2-B,4_01_2423.raw	3.19535	3.16508	2.31469	-0.351023	0.540562	-2.291	-1.72057	-18.4651	-7.50824	-1.93389	0.0413882	7.55298	-0.637132	9.66987	-5.33558	0.469095	20.9335	-16.801	0.63894	-0.41364	0.393145	-2.75534	-24.0008	-5.27748	-5.14859	-5.44432	-7.1123	-26.1217
aligned_1A2M_2-B,6_01_2439.raw	2.3308	3.94266	0.204134	-1.47654	1.17112	-3.16884	-1.62797	16.2964	1.34774	5.17058	-3.48852	0.122062	6.94451	-11.3374	2.87144	0.288976	14.2671	6.21505	0.100224	0.840216	-0.798417	-5.75019	0.427494	-8.05541	-14.7328	-14.1462	6.04597	-22.9134
aligned_1A3F_2-A,1_01_2398.raw	-2.0086	0.0088861	-0.00230178	7.86709	-1.68969	3.5273	0.579081	-12.1275	-3.27268	-0.18036	2.61867	-5.25963	-0.995686	-13.7063	4.0193	-0.660484	5.08229	-4.18172	1.18481	0.0765682	-0.567023	-4.76165	-19.8575	-0.806981	-1.48777	5.75385	-4.80867	13.2735
aligned_1A4F_2-G,1_01_2404.raw	5.82478	-2.7593	-2.32611	0.521723	-13.6064	-0.792713	-0.0619424	-11.5066	-1.86267	-0.165818	2.43106	4.09051	5.51467	2.88201	2.78937	-0.778324	-1.89235	-1.84669	-0.517561	1.56804	-0.503589	-1.77755	-3.54431	3.78695	1.87797	7.52118	-2.5435	-7.60288
aligned_1B1M_2-C,1_01_2400.raw	-1.7992	1.21366	-0.290666	9.43174	-2.4957	3.90696	-0.0964497	-10.1045	-1.98534	-2.35831	0.430804	2.80131	3.91362	0.717719	3.21497	0.213723	7.58009	-1.18487	0.557388	1.30437	-1.01623	3.11082	-14.0039	3.2078	4.52743	3.07553	23.7498	-8.04845
aligned_1B2M_2-G,3_01_2420.raw	1.10749	4.07434	-7.57789	1.73068	-0.943587	-6.64337	-1.57723	-2.04652	4.48853	6.4999	-8.53961	-8.28899	-9.5945	-11.954	-11.3685	1.53191	-12.9828	-24.4476	0.656106	-0.0818763	0.0501427	6.86867	-41.9101	1.7382	6.35934	11.8371	13.7395	1.89921
aligned_1B3M_2-E,3_01_2418.raw	4.91774	-5.72293	-4.04863	18.1887	-3.70307	-1.91409	0.837045	-1.49515	4.52983	-1.09978	2.33933	5.11451	-4.41825	-2.19491	3.88863	-0.652543	5.42896	2.85705	-3.09717	-0.58516	1.43864	3.31479	-14.6786	3.22568	4.73247	11.3345	2.09149	-7.73357
aligned_1B4M_2-A,2_01_2406.raw	-0.353824	1.65132	3.78183	3.42593	2.35168	0.998438	-0.580596	5.00785	7.56291	-3.62204	0.194823	3.05962	6.41155	4.58332	3.10177	0.442879	6.85541	-7.0158	-0.79494	1.80782	-0.978525	3.52997	-14.324	-0.389773	-3.72332	2.17173	-12.4665	-2.28818
aligned_1C1M_2-A,5_01_2430.raw	4.69536	-7.40306	-9.31375	-15.3396	-11.9815	-1.50487	1.5876	-11.9882	-1.36942	5.86376	-5.23442	-2.04203	4.13105	-5.14299	0.193653	0.691227	5.80872	4.85375	-3.37519	-0.89318	2.07835	0.205773	37.7505	5.88239	-11.4782	16.6396	15.6656	-9.49363
aligned_1C2F_2-F,5_01_2435.raw	1.22459	4.08194	1.29328	-1.76444	1.89513	-9.75917	-1.86049	16.4771	-4.83749	-4.03066	-0.595544	1.52173	5.81998	0.55248	1.9258	0.724597	7.19551	7.10155	-0.727291	-0.29051	0.402174	-1.67024	-6.6901	3.64226	5.54033	13.0008	2.7564	-2.57673
aligned_1C3F_2-G,5_01_2436.raw	2.56937	5.08371	0.824521	-0.503031	0.570166	-10.0194	-2.04134	16.5618	-4.53706	0.154026	2.87388	-9.21295	-3.74665	-19.7256	-6.77232	-1.13537	1.36494	-5.91215	2.40542	-1.80402	0.0729758	1.71393	-26.9059	-2.5955	-0.298392	-0.482639	-0.71689	106.002
aligned_2A2F_2-H,3_01_2421.raw	0.102086	3.63776	5.93971	-1.17883	-1.45528	-2.90175	-1.31767	-15.6726	-1.64107	-2.63378	0.263195	2.70604	3.40325	1.63405	2.38693	0.13737	6.42678	1.8184	-2.14041	1.6944	-0.325062	-3.41311	-20.3406	1.85763	3.42148	15.202	4.81936	-140.977
aligned_2A3F_2-B,3_01_2415.raw	-0.55484	2.89641	-0.10873	-0.951173	0.205154	-7.25104	-1.13471	7.66456	21.0748	1.10013	2.47259	5.78138	-3.13702	-7.86307	0.106723	-1.1109	8.82771	2.139	1.60473	-3.14588	1.30311	6.73151	-27.1324	0.952903	26.8491	28.7703	24.7857	-146.956
aligned_2A4F_1-f,2_01_2447.raw	-1.61679	1.92855	1.2487	1.23843	2.22696	-6.59362	-0.264745	-3.54241	4.37747	-2.05303	2.38399	7.57714	-1.26487	9.69851	-6.63439	-0.463333	-6.35778	13.7733	-1.9713	-1.64107	1.90139	3.58956	-27.2443	0.515334	3.00762	9.57377	5.20628	-38.7454
aligned_2A5M_2-H,2_01_2413.raw	0.580776	1.16625	0.25116	-0.632524	-2.80162	2.96452	-0.551461	-6.11904	-2.45637	1.07889	2.21332	-7.6508	-3.6174	-9.71178	-7.015	-0.962253	9.70972	3.51371	0.457422	-1.74036	1.03157	3.68851	-5.89964	17.7733	7.29555	17.262	12.6303	-147.324
aligned_2B1F_2-C,5_01_2432.raw	1.19671	3.77214	-7.00948	-1.46947	-10.0892	-4.20777	-1.5717	-4.2709	2.6816	-3.87767	-0.632488	1.74872	5.86938	-2.62713	2.09908	0.90095	5.09939	0.107123	-0.794464	2.96275	-1.70063	1.624	-11.7423	3.23279	6.00509	22.1543	8.51546	-139.646
aligned_2B2M_2-D,1_01_2401.raw	0.882097	1.3006	4.52772	0.445502	3.55134	-0.353035	-0.450276	1.21854	-6.02185	-0.18054	-0.992189	-2.20835	0.700282	-4.43277	-2.48307	0.308208	16.8213	0.322367	-0.25873	1.22523	-0.915042	-1.6346	-18.5025	-7.6438	-14.1125	5.95383	-7.29566	-1.57069
aligned_2B3M_2-C,2_01_2408.raw	-0.612135	2.33062	4.32688	2.93353	2.40885	1.37149	-0.371444	1.68876	-11.0324	-3.99245	-1.94879	-2.29055	-0.795144	0.734552	-3.39614	1.4026	-4.77392	-19.5146	-2.17032	-0.0904002	1.11391	-3.41029	-19.8642	-6.71902	-9.68127	21.9418	-18.9763	12.8434
aligned_2C1M_2-F,4_01_2427.raw	3.00053	-4.9653	-9.34313	-16.1404	-11.5455	1.84504	1.13671	-11.2273	-1.27469	5.40199	-2.78885	-2.11631	4.39696	-2.38416	0.419972	-0.235497	12.3649	6.67841	-2.75456	-0.883893	1.70439	1.74248	8.99235	4.84056	5.79767	34.9132	16.5467	10.5714
aligned_2C2M_2-F,2_01_2411.raw	-0.652971	2.76971	-0.453949	-0.637099	-0.0172068	-5.08836	-0.91561	7.88082	0.51765	6.23952	-6.61556	-4.44857	-0.610383	2.7256	-3.44339	1.09938	23.9116	5.50279	0.412996	-3.29004	2.09091	6.87175	-17.3959	1.3983	4.53217	40.5186	24.843	3.51555
aligned_3A1M_1-f,3_01_2448.raw	4.7685	-5.11664	-2.28773	-0.850682	-1.7761	-3.59671	0.635559	8.58272	1.06589	-0.97612	3.0502	-5.92166	0.613413	-11.4472	-2.83272	-0.718445	4.24798	12.2338	-2.04117	4.65968	-2.36998	6.5721	-6.5409	11.8982	20.3359	27.0647	43.6485	-43.3278
aligned_3A2M_2-D,2_01_2409.raw	0.207145	1.15231	2.46769	1.50298	0.468819	-2.98096	-0.411392	7.92479	-14.0866	-0.862192	-1.62934	-11.5905	-2.97803	-15.8959	-5.27864	0.463983	-10.5619	11.0358	1.01376	-1.87831	0.782992	13.8138	-14.6367	2.83603	1.58251	4.94499	-7.66294	-1.14469
aligned_3A4F_2-C,6_01_2440.raw	-1.39961	1.91086	3.61102	3.95413	2.20228	2.52082	-0.491935	-0.464938	-12.2431	5.00253	-4.92812	-0.979557	5.06204	-7.21348	1.38311	0.459404	5.30152	6.45217	3.77982	-5.98876	2.18489	1.07296	-17.6417	7.87833	14.5227	23.292	33.1107	0.609396
aligned_3A5F_2-C,4_01_2424.raw	0.834464	3.89878	-6.146	-1.22339	9.21361	-5.72003	-1.25229	-3.71997	3.42533	-0.324664	3.41104	-8.85311	-3.20282	-8.70152	-6.13927	-1.18729	4.88881	-8.45251	-0.052372	4.33959	-2.60114	-4.70145	-17.2668	10.6739	20.3791	41.1887	37.7815	0.229785
aligned_3B1M_2-D,5_01_2433.raw	1.52022	2.04531	0.0724821	0.238157	-0.474065	-2.1925	-0.861735	-7.31862	0.872838	6.19368	-5.04185	0.722999	5.99716	-24.061	4.41337	0.485796	11.3613	6.25935	-2.15183	-1.35238	1.82085	-6.67454	-10.6232	2.38663	2.0224	-6.69105	8.12901	-8.49462
aligned_3B2M_2-D,6_01_2441.raw	2.41445	2.80875	2.50946	-0.707088	0.706473	-0.648189	-1.59052	3.31557	-5.87207	4.95313	-5.64248	-0.609196	9.34165	-8.84916	2.95912	0.955594	5.01737	7.0956	1.58199	-0.247274	-0.498891	-12.8248	16.282	-10.8941	-17.2296	-29.9643	2.29428	-31.0837
aligned_3B3M_2-F,3_01_2419.raw	0.101756	1.62232	1.36753	3.41891	0.092392	-3.49421	-0.65348	-15.7584	-3.84874	-3.77506	-0.889805	2.18335	1.58615	-4.53083	1.82709	0.973251	6.26765	-0.648064	-2.89311	0.918524	0.523713	1.5002	-24.5281	2.81459	3.04591	6.76841	2.61926	13.4631
aligned_3B4F_2-C,3_01_2416.raw	1.11344	1.57598	2.84366	3.49379	1.9088	14.0411	-0.613317	5.15194	-11.9585	-2.80744	0.515238	1.71823	4.89112	2.81744	3.26589	0.145064	6.66274	-2.35192	-2.56989	-1.21359	1.88826	-1.68858	-20.1311	1.24781	2.37062	4.53985	-3.45024	-10.6806
aligned_3B5F_2-E,6_01_2442.raw	-2.54718	1.13573	0.348217	-0.488968	-0.0319471	8.52758	-0.0361269	5.41886	-2.71764	-0.297937	1.11347	-14.6412	-9.45364	-33.865	-14.2448	-0.329969	-14.7152	-29.0285	-2.11606	-1.55514	1.69517	3.17736	-11.355	4.94553	18.8687	25.6188	15.6608	140.275
aligned_4A1M_1-f,5_01_2450.raw	4.94323	-3.66764	-1.03327	-1.28507	-0.383137	0.937864	0.194729	22.0803	8.39275	4.20202	-3.78169	-1.47288	2.94648	-3.37554	0.942589	0.413827	5.21491	6.49786	-0.0169942	0.565484	-0.192851	-2.34097	-4.06835	-0.271226	9.5308	-29.1874	-0.769725	15.2546
aligned_4A2M_2-F,1_01_2403.raw	2.70674	-3.57944	-3.58926	5.67295	9.33687	0.69415	0.609459	19.6168	-2.25253	-1.28254	2.43604	3.30254	5.80219	0.692015	3.31311	-0.409977	-0.381719	-4.55476	0.329321	0.598258	-0.775965	-3.18106	0.668018	4.92835	5.76928	8.16532	6.66774	-12.2582
aligned_4A3M_2-G,4_01_2428.raw	-4.30731	0.848814	3.26418	2.33307	3.03382	6.6263	0.684983	5.81117	23.9311	-2.76044	-1.03568	9.04019	-0.522265	11.2393	1.15819	0.618184	-15.6446	3.4934	-3.6204	-0.930308	1.87931	1.11048	14.7931	-2.95863	-11.1069	-9.837	26.8361	-8.16822
aligned_4A4F_1-f,6_01_2451.raw	-3.54954	-1.46026	-3.91879	-10.6468	13.775	53.9736	1.06115	9.64903	10.9971	3.54331	-3.90681	-7.09117	-9.78827	86.4918	1.36597	0.511147	-5.90637	32.4615	-1.77708	-0.233941	1.17998	16.851	42.2485	-3.88892	-1.05548	-54.0393	8.14141	-19.2316
aligned_4A4F_1-f,6_01_2463.raw	-1.43587	-0.173499	-2.93464	-8.30873	-5.50301	-4.96622	0.145317	-12.7094	-11.0785	-1.08669	1.13523	3.27685	6.71818	23.5825	3.9384	0.0613424	-3.85387	2.00267	-1.46958	0.154781	0.72382	-4.6786	49.3232	2.8659	3.56645	1.53539	1.34509	-30.8666
aligned_4A5F_2-E,2_01_2410.raw	5.85251	-3.31759	-2.07508	5.34995	-2.71985	-1.70791	0.0266686	-0.941655	-3.37529	-3.85179	-0.434273	2.56578	5.76424	5.05614	2.70075	0.778018	4.39713	-8.87321	-3.9693	0.226819	1.39667	5.72066	-14.6094	3.27104	4.4705	8.36275	-4.47904	11.4819
aligned_4A6F_2-D,4_01_2458.raw	-3.03545	0.263965	-1.51264	-5.06477	-0.354086	-6.03063	0.358747	-9.66012	0.893666	1.87352	-1.47223	-1.3491	3.76626	14.9196	3.00168	0.182206	-2.44535	-0.351703	-0.555929	-1.02613	1.04384	0.607687	53.4872	4.03876	4.59709	17.3477	2.71776	-5.19138
aligned_4B1M_2-E,5_01_2434.raw	2.75547	0.814137	-0.492321	8.23567	-1.82435	19.2469	-0.880627	-56.6446	-2.67741										-0.000530824	-0.145442	3.40171	-12.8966	67.7568	-4.13454	4.47347	-41.1136	5.34761	-117.142
aligned_4B1M_2-E,5_01_2461.raw	11.0583	-8.23772	-0.184839	3.78435	6.08387	-1.79941	0.659421	-21.9696	-0.934718	0.218469	-0.102446	-4.85723	-4.42775	74.1714	-0.408514	-10.5239	-55.0985	-18.5766	1.92965	-3.1004	1.20797	0.0439405	71.1904	1.10201	2.41307	-56.6563	18.632	-68.6483
aligned_4C1F_2-D,3_01_2417.raw	1.70874	1.76504	1.91001	1.52336	0.222133	-3.25171	-0.803978	5.10673	-3.26843	5.38068	-6.76917	-3.74181	-3.73161	-4.68374	-4.32318	1.23026	-3.87045	18.2456	-0.233414	0.400858	-0.111075	-0.535435	0.00901222	-14.9413	4.77426	6.3829	-6.33246	-22.2834
aligned_4C2F_2-E,1_01_2402.raw	8.34679	-3.72445	-2.42846	-0.845925	13.2292	0.772265	-0.485148	-15.5719	-3.25035	-0.961014	1.61553	3.41363	5.29493	14.042	2.84185	-0.205626	1.097	-6.65956	0.321843	0.503864	-0.341388	-4.32758	-4.48568	5.71645	5.85026	2.87675	3.11199	-17.0834
aligned_5A1M_2-G,2_01_2412.raw	-0.453498	2.92193	-0.316682	-2.03912	-1.14927	-6.19988	-1.00184	8.13788	-1.72606	1.06081	1.47813	-9.27098	-4.08799	-15.7994	-6.37343	-0.516578	21.3085	6.10706	-5.20543	2.07274	0.550142	-0.223902	-32.4031	-3.58144	-5.53736	20.6806	2.0833	10.4563
aligned_5A2M_2-E,4_01_2459.raw	-2.10541	1.15769	3.61022	-0.236546	3.32483	-4.49986	-0.0348658	3.29741	18.5549	-4.15638	-0.0128624	-8.19112	-2.68289	-20.5214	-8.47272	0.806309	-3.27755	2.72408	3.08371	-1.71164	-0.19098	-1.33428	-19.6697	7.74443	3.1488	1.10013	4.64715	11.3409
aligned_5A3F_2-F,6_01_2443.raw	2.91689	3.32479	1.27292	-2.50172	0.789715	1.7484	-1.56946	-9.24022	-1.86946	-0.995932	3.76284	-8.16588	-2.03201	-2.62905	-5.09287	-0.859762	-10.3482	10.3475	4.26821	3.35224	-4.05303	3.75742	-47.902	-3.13337	-1.61618	7.76882	-2.57011	-38.0074
aligned_5A4F_2-A,4_01_2422.raw	1.55624	-2.19583	-1.40137	7.11207	-5.7841	-0.17226	0.635064	-5.32214	1.36254	-1.99347	0.185645	3.67897	-14.7832	-0.527396	1.65271	0.365602	5.16869	3.98677	1.70513	-1.88742	0.647511	-0.0760445	-23.6804	-3.83123	-0.392058	0.476857	24.206	114.083
aligned_5B1M_2-H,4_01_2429.raw	-4.6594	-0.152387	2.064	-2.05627	1.07046	14.29	0.776024	7.68851	-1.86726	-3.15778	1.21225	2.85518	5.23029	0.337247	3.45604	0.091812	2.34498	-3.34299	-0.309174	0.696176	-0.384067	-4.53109	-16.1063	-0.594623	2.00664	4.0918	-1.64593	-2.6306
aligned_5B2M_2-A,6_01_2462.raw	-0.414436	2.21194	3.73475	2.9461	8.66205	119.612	-0.504151	25.1635	7.09514										-0.778999	1.84988	-1.01163	-2.09078	73.5218	5.87329	8.86631	-18.7581	3.76878	-28.0292
aligned_5B3F_2-B,5_01_2431.raw	-4.37212	0.811071	2.81486	-0.971075	2.80954	35.1472	0.536235	-0.0728987	26.5656	-1.27229	4.33922	5.22609	-2.84083	98.1092	15.2016	-1.24333	11.3331	1.79675	4.36058	-3.63571	0.321929	-7.13763	67.5514	-5.47315	-1.02415	-97.8724	-2.10955	-52.3627
aligned_5B3F_2-B,5_01_2460.raw	4.39901	-0.184656	3.68133	-3.56678	5.05434	-14.3365	-0.823735	3.45528	0.645323	3.90788	-1.0493	1.31023	0.478499	76.5839	2.93112	-0.143906	-22.387	-9.09456	0.519302	-1.1886	0.594887	-11.7654	57.5317	-17.8147	-29.7887	-11.1346	-33.1616	-0.574909
aligned_5B4F_2-B,1_01_2399.raw	-0.0952971	-0.53801	-2.48196	-5.2637	4.6042	2.95418	0.184158	1.92341	-6.16087	-1.99331	0.903212	1.72375	-0.280749	0.929355	0.0823096	-0.152049	9.03811	-10.3559	0.161167	-1.25524	0.865045	-2.8011	38.2045	4.51307	4.55398	0.493726	-13.8204	33.8459
aligned_5B5F_2-B,2_01_2407.raw	-1.03704	4.44344	11.8552	10.8714	10.6258	19.2467	-1.3099	26.0054	26.4396	0.234304	1.51644	2.24589	4.97443	23.0612	2.84474	-0.408722	-0.959233	1.11021	-1.14343	0.69912	0.19089	0.597143	-6.21148	2.25261	-1.38982	6.3659	-7.40916	-24.4448
Mass Accuracy [ppm] (3+)	MIgGI1H3N4F1	MIgGI1H4N4F1	MIgGI1H5N4F1	MIgGI1H6N4F1	MIgGI1H4N4F1G1	MIgGI1H3N5F1	MIgGI1H5N4F1G1	MIgGI1H6N4F1G1	MIgGI1H5N4F1G2	MIgGII1H3N4F1	MIgGII1H4N4F1	MIgGII1H5N4F1	MIgGII1H6N4F1	MIgGII1H3N5F1	MIgGII1H4N4F1G1	MIgGII1H5N4F1G1	MIgGII1H6N4F1G1	MIgGII1H5N4F1G2	MIgGIII1H3N4F1	MIgGIII1H4N4F1	MIgGIII1H5N4F1	MIgGIII1H6N4F1	MIgGIII1H3N5F1	MIgGIII1H4N4F1G1	MIgGIII1H5N4F1G1	MIgGIII1H6N4F1G1	MIgGIII1H5N4F1G2	MIgGIII1H3N4
Fraction	0.97453	0.969149	0.963159	0.956555	0.957532	0.967691	0.950398	0.979084	0.975793	0.979692	0.975015	0.969749	0.963883	0.973755	0.964758	0.958368	0.951369	0.979981	0.975946	0.970741	0.964931	0.958508	0.969333	0.95946	0.952508	0.980108	0.976921	0.980236
Monoisotopic Mass	[868.023534844]	[922.04114265]	[976.058750457]	[1030.07635826]	[1024.40458636]	[935.716659017]	[1078.42219417]	[1132.43980197]	[1180.78563787]	[814.668980511]	[868.686588317]	[922.704196123]	[976.721803929]	[882.362104684]	[971.050032026]	[1025.06763983]	[1079.08524764]	[1127.43108354]	[854.020013178]	[908.037620984]	[962.05522879]	[1016.0728366]	[921.713137351]	[1010.40106469]	[1064.4186725]	[1118.4362803]	[1166.78211621]	[805.334043578]
alignedLin_3A3F_1-f,4_01_2449.raw	-6.48084	7.66885	-3.15856	7.84873	10.8204	-6.04292	-1.6143	5.2584	7.0994	5.91939	-8.72433	3.90412	-11.5513	-23.7343	-7.74937	2.18235	7.00941	-4.60351	2.05651	0.356563	-2.86128	9.85912	-20.3142	9.42759	1.19199	8.87039	4.39164	-235.167
aligned_1A1M_2-B,4_01_2423.raw	6.3007	-2.99522	10.0949	-2.38854	1.60133	6.22299	-8.12231	1.26562	-1.86073	-3.95971	3.60042	-1.08914	-14.3552	-32.5928	1.37393	1.43761	-9.33767	1.85719	-4.23258	8.90433	-4.81327	15.7667	-25.3222	0.631698	-4.80707	4.72128	-3.1414	-36.6649
aligned_1A2M_2-B,6_01_2439.raw	9.90206	-7.31265	5.61999	-9.41783	-5.31004	9.24979	-6.56526	-6.10176	0.884186	3.71414	-4.42067	1.34686	-2.06282	-21.1368	-10.5856	-1.32054	2.99354	-4.92248	5.53448	-8.80534	2.98143	26.4825	-42.3497	-6.9218	1.03581	7.35223	0.997664	-39.0449
aligned_1A3F_2-A,1_01_2398.raw	-5.31714	5.33319	11.5512	2.11467	5.79946	-5.90564	1.56385	6.71234	5.18902	-1.3382	4.55444	5.70607	4.12429	-10.5184	5.9648	-5.17608	3.09899	9.75058	3.89157	-5.72213	1.18819	21.7169	-19.8128	-8.53183	3.19649	-8.25139	2.23034	-237.803
aligned_1A4F_2-G,1_01_2404.raw	-2.63581	6.3953	-7.4953	6.45509	7.12676	-1.33998	-6.81383	2.80776	-5.30706	-0.823404	2.68252	7.48333	2.27894	-8.84006	4.54157	-3.41316	7.58201	8.88196	-0.655847	1.92213	-1.3164	31.6654	-31.8788	-6.76905	-2.96349	6.57834	-1.10388	-242.819
aligned_1B1M_2-C,1_01_2400.raw	-3.79352	4.24764	6.15001	3.39722	4.76352	-16.8937	-0.315187	1.99731	1.97885	0.948677	-2.42414	-16.6472	-7.54031	-35.101	-4.02678	2.94515	-4.84951	-10.7315	-0.497237	4.64402	-5.07257	7.54089	-28.2594	4.10992	-2.63733	5.96132	-7.99596	-239.648
aligned_1B2M_2-G,3_01_2420.raw	2.38148	1.56525	2.04475	13.8507	-1.67648	-8.41184	-7.47352	-2.72263	0.379707	1.78504	-4.93257	0.3607	-0.736248	-23.6064	-2.77547	3.88429	6.36158	-5.35335	-1.95546	5.30209	-3.97696	12.7755	-16.7026	-0.606548	-12.48	-4.0234	-11.0522	-24.925
aligned_1B3M_2-E,3_01_2418.raw	1.85808	-4.00119	4.31253	-9.3732	-4.49809	-11.4467	1.78219	-6.45205	-12.4828	4.56395	-5.55192	0.817645	-2.97242	-23.4659	-2.42109	0.507157	4.60122	7.19793	-4.67112	0.714897	5.5441	0.440808	-36.3255	2.97735	0.157248	3.73867	4.32569	-36.7259
aligned_1B4M_2-A,2_01_2406.raw	-1.05212	2.68856	0.0489024	19.7572	4.44659	-1.03725	-2.40139	-0.893717	0.804372	2.64934	-6.82075	6.41642	-8.27031	-28.8639	-4.46896	7.40639	-4.00279	-1.70158	-3.38185	8.72988	-4.99904	9.32976	-27.5682	10.355	2.63742	-4.87036	3.92938	-247.456
aligned_1C1M_2-A,5_01_2430.raw	-2.0072	0.0276373	3.72353	14.2611	1.68934	-7.85773	3.20133	3.24223	-10.5691	4.1331	-5.5804	1.63911	-1.07487	-23.0288	-9.20336	0.510756	4.20047	-3.8247	-5.58589	0.89838	7.0797	53.7071	-32.8689	2.71304	0.923829	7.66322	5.07959	-33.5792
aligned_1C2F_2-F,5_01_2435.raw	9.02267	-7.04882	5.3358	-8.83215	-5.97398	8.93312	-6.06303	-7.54977	-0.110912	-2.96256	0.100576	6.73254	-4.03261	-27.6398	2.01042	6.59223	-2.51317	-5.13199	-0.94269	0.626248	0.927846	10.146	-29.0862	5.90098	-0.336407	-9.05367	4.1648	-50.5227
aligned_1C3F_2-G,5_01_2436.raw	9.7379	-6.37539	5.92557	-8.09503	-5.13968	8.84121	-8.3626	-6.82537	-1.54679	6.85384	-6.30703	0.119439	-4.86601	-24.5401	-10.8403	-2.43937	-11.6175	-2.74199	-2.01543	7.27118	-5.98232	16.3361	-22.7901	2.55867	-9.44923	-1.7853	-8.72063	-244.881
aligned_2A2F_2-H,3_01_2421.raw	-2.07297	6.63708	-1.2352	18.6424	2.64064	-4.2738	-7.07516	0.503392	-0.160966	1.69914	-4.40508	1.65854	10.8991	-23.8059	-1.49983	4.25375	13.035	0.25829	-2.36549	2.76351	0.465893	37.3695	-33.1731	4.11335	-2.40074	5.6285	-2.79924	-38.5291
aligned_2A3F_2-B,3_01_2415.raw	5.16367	-4.57221	-0.264749	18.2213	-6.08387	-11.1661	-2.18667	-4.45828	-17.883	4.85601	-3.34955	-2.96888	-8.82356	-24.1844	-6.63584	-3.74856	4.74319	-13.6128	0.501459	-2.16721	1.78803	27.0733	-37.5974	-6.43208	-12.2162	-8.77828	-13.9132	-22.2801
aligned_2A4F_1-f,2_01_2447.raw	4.02702	-4.60553	1.76617	-14.5956	-9.03019	-12.9548	0.711514	-10.5461	-6.90772	0.814155	-0.553241	-2.74166	7.23043	-25.425	-2.17139	0.0517748	8.63951	3.78337	-3.25689	-1.90797	6.33831	-6.40818	-33.2293	-0.229852	3.43732	3.50915	-10.6753	-33.7359
aligned_2A5M_2-H,2_01_2413.raw	-3.61016	6.55213	1.14312	17.7216	5.49369	-3.42901	-4.19455	0.161895	-1.4848	2.68861	-0.740986	-0.813303	2.86491	-20.0063	-6.36461	-3.97501	3.78657	-13.3532	-1.3572	1.26514	0.0216981	25.9972	-38.4758	-0.0979881	-10.4057	-1.5394	-9.15482	-26.4979
aligned_2B1F_2-C,5_01_2432.raw	1.07173	3.42216	-6.64598	14.544	-0.219275	-3.48278	-8.16253	0.217775	2.16539	-1.35666	-2.00637	4.95581	11.1624	-44.5123	1.90162	6.56978	-4.42848	5.0228	2.27667	-2.25004	-0.224797	40.1431	-30.7749	0.48061	-0.840439	6.50763	-3.7915	-39.2014
aligned_2B2M_2-D,1_01_2401.raw	-3.64279	7.00799	-3.81169	-15.1057	-10.7081	-1.421	-4.99874	-9.42887	-3.70987	-1.71871	1.09383	1.41136	-6.36424	-26.5209	11.7356	1.57755	-6.93797	5.91406	2.29381	-3.1835	1.027	22.1768	-30.996	-8.52565	-0.828258	-7.55923	3.90952	-240.104
aligned_2B3M_2-C,2_01_2408.raw	-3.35628	6.21034	0.450138	17.6609	4.62106	-2.91712	-3.93853	-1.23545	1.78122	-0.81681	-3.67232	9.44264	-4.83755	-25.1479	3.10381	9.27678	-0.999065	-3.27961	-4.41718	3.37466	2.28101	5.27669	-31.778	6.63259	-0.955517	-9.21299	0.459697	-48.5011
aligned_2C1M_2-F,4_01_2427.raw	0.194125	-2.41093	2.18245	16.338	-0.879502	-6.83452	3.59782	1.93552	-12.7848	4.81008	-4.60731	-3.11789	-3.06061	-21.7492	-6.21641	-2.40621	4.32624	-3.56837	-5.44075	2.17351	4.4188	30.1192	-11.9808	1.55961	-4.92981	2.156	0.253274	-32.5809
aligned_2C2M_2-F,2_01_2411.raw	3.78565	-2.76081	-1.0288	18.3112	-5.56706	-9.49881	-1.98755	-4.85433	-1.46946	0.857588	-2.22907	1.53964	5.70239	-44.5122	-3.62263	0.846673	7.45828	-7.86099	-2.00297	-0.11451	2.69861	34.0009	-34.2081	-3.83793	-11.1565	-4.5007	-12.5575	-246.648
aligned_3A1M_1-f,3_01_2448.raw	-1.78376	1.9364	0.864492	-1.01468	0.0913599	-10.3205	-0.952912	1.63066	-10.7143	0.0310256	2.04482	-3.59399	-20.3913	-0.87665	1.55296	-3.99145	-16.3062	-4.57002	3.12883	-4.37194	0.853485	-15.804	-26.7005	-9.55934	-4.90613	-3.60495	-20.7794	-247.85
aligned_3A2M_2-D,2_01_2409.raw	-1.66233	4.11117	1.268	7.22788	3.53069	-6.32395	-2.93268	2.37455	4.07558	-2.44921	1.36557	8.24346	-4.74869	-28.241	-0.762065	2.71462	7.84523	-9.46542	-4.1593	8.16356	-4.09155	10.0144	-25.907	10.4991	5.01207	-3.781	7.62646	-246.421
aligned_3A4F_2-C,6_01_2440.raw	-3.89812	6.4659	-4.78838	5.12418	9.62412	-10.4006	-2.74785	7.06912	-1.01885	2.21482	-3.12673	1.44928	-3.60266	-24.219	-6.3951	0.157772	4.84433	-2.5039	-0.513688	1.11319	-1.15782	0.123937	-14.4524	-3.01426	-14.2893	-9.29661	-8.84146	-26.2627
aligned_3A5F_2-C,4_01_2424.raw	-0.190318	4.75259	-6.33404	4.96782	1.07144	-8.93729	-7.61888	1.35387	3.57812	6.35622	-5.85064	4.09759	-13.3898	-24.9585	-7.94805	-2.32111	-9.22162	1.43408	0.669668	4.77664	-7.07696	6.98162	-25.2869	-6.69723	-17.908	-9.5764	-15.9897	-236.754
aligned_3B1M_2-D,5_01_2433.raw	1.31773	1.97839	-4.95117	-0.00920992	1.10417	-6.8011	-5.99735	3.37287	4.06457	4.26613	-5.61068	0.291623	-7.57211	-29.8811	-9.57161	-0.806669	6.21987	1.65095	-4.51783	2.28473	3.67726	36.9041	-34.6116	5.55181	4.78435	-3.00842	8.85611	-217.47
aligned_3B2M_2-D,6_01_2441.raw	4.52226	-1.45191	9.81261	-1.34403	3.43106	7.75216	-7.48086	2.59734	-0.915241	1.37252	-2.68608	1.24242	-5.65583	-30.0682	-9.30508	1.06554	4.69642	-4.71844	-0.468727	5.15572	-5.67491	6.43937	-24.5772	9.75295	12.6797	10.4227	-0.967727	-219.807
aligned_3B3M_2-F,3_01_2419.raw	-2.37839	5.0207	-4.57376	6.63254	4.15741	-2.14955	-3.92503	4.52278	7.12016	-2.12945	-1.09993	5.26987	4.07051	-45.9284	0.537301	6.51518	11.9882	-5.83104	-4.07183	2.82189	2.49371	33.2646	-31.2957	4.31493	-1.95361	-8.39077	1.79551	-32.0568
aligned_3B4F_2-C,3_01_2416.raw	-1.25055	4.45182	1.20699	5.32132	3.59555	-1.38999	-5.32137	2.07087	5.06219	4.78072	-8.57247	5.03287	-10.9399	-26.823	9.6532	5.99764	-5.01039	8.74337	-1.75019	-3.778	7.3854	-1.62333	-32.86	1.5952	6.03348	8.77695	8.04941	-230.195
aligned_3B5F_2-E,6_01_2442.raw	1.83255	-4.05506	3.72575	-12.4732	-5.32558	-5.31111	3.68474	-5.69962	-6.77807	4.12869	-4.97985	6.26031	-13.4943	-31.4024	-5.21585	0.101765	-6.8281	3.08554	-1.82329	-3.63426	7.07331	30.2737	-42.9835	-1.42919	4.18545	9.47061	6.13304	-36.2626
aligned_4A1M_1-f,5_01_2450.raw	-2.61161	4.65605	-3.0806	5.04293	1.9154	-3.8873	-4.0765	4.19272	-9.79877	-4.86221	6.61055	-3.4438	-15.3325	-29.0706	-14.1412	-3.10621	-10.4429	-7.26155	1.17904	-1.8937	0.495076	10.0984	-17.4269	5.71706	-1.61487	6.30415	4.53784	-59.388
aligned_4A2M_2-F,1_01_2403.raw	4.37366	-7.29602	4.88404	-9.87269	-5.9057	9.84164	3.42584	-7.5848	-5.5146	-2.75173	4.43437	3.96257	1.19541	-33.0969	4.29229	-2.55704	1.0374	6.2119	2.16863	-2.14809	-0.644733	34.2537	-23.2201	-5.89242	-2.62435	3.96189	-0.496343	-239.715
aligned_4A3M_2-G,4_01_2428.raw	-2.48656	0.383916	2.95251	-5.62702	0.338496	-3.51112	5.28498	0.217916	-5.75224	-2.50299	0.0154979	2.38126	-12.1959	-25.475	0.103771	5.10165	-6.72822	4.76321	-5.62897	1.59588	5.8895	0.74965	-19.0851	3.72561	0.0120685	-2.30567	4.83089	-29.9974
aligned_4A4F_1-f,6_01_2451.raw	-3.06194	-0.408427	7.45648	-9.82377	-1.43707	-8.84549	7.16527	-4.47745	-3.71526	-4.35206	-52.8023	-176.727	-190.786	-218.481	106.686	78.4669	63.3418	11.467	-4.25693	3.67771	1.76916	-25.6264	-18.7588	-10.3998	-11.2166	-5.20837	5.17206	166.949
aligned_4A4F_1-f,6_01_2463.raw	-0.0696648	-1.2098	1.20406	-20.8536	-1.34647	-1.7479	2.38524	19.4397	9.96997	-5.91917	-0.230036	1.10474	121.231	150.34	-1.65584	0.667904	17.2904	-12.1044	-2.40317	1.54002	1.59233	-23.56	-27.3833	-1.31976	-6.12261	-1.13768	-3.78144	-50.3694
aligned_4A5F_2-E,2_01_2410.raw	-3.45142	6.41805	-7.16185	1.99053	6.16823	-4.33595	-5.25698	2.37617	-5.18589	2.80069	-7.51324	6.65385	-7.6729	-20.9082	2.32288	7.898	-3.66719	2.37421	-5.19307	1.14748	6.50627	3.93981	-21.6491	3.3396	-1.46284	-3.88029	1.21566	-47.2082
aligned_4A6F_2-D,4_01_2458.raw	-3.3718	1.99199	7.269	-6.4426	1.08262	-29.7142	3.60756	1.14291	4.52914	8.07865	0.101008	8.31669	-12.0411	155.765	-3.50575	-0.521444	6.43251	-13.7205	-2.6971	2.485	0.8061	-19.5115	-29.9388	3.00903	-4.02058	3.91895	-8.66337	219.404
aligned_4B1M_2-E,5_01_2434.raw	-0.263625	3.66267	-6.13754	0.618501	4.78053	-18.5377	-6.41991	-25.4046	6.83947										-12.737	-0.00116582	-14.1959	-0.979224	-207.973	-24.1345	-14.522	-3.16988	-9.02038	160.735
aligned_4B1M_2-E,5_01_2461.raw	-2.43543	5.22928	-4.4207	2.17188	4.70754	-10.9302	-6.23354	-19.9542	-7.43848	-201.281	-213.397	-2.59841	3.759	145.035	7.80698	-2.26932	7.88197	-28.6231	12.1462	-0.42817	10.2511	17.8854	-199.378	-0.487121	7.53521	-24.8975	9.19051	219.025
aligned_4C1F_2-D,3_01_2417.raw	1.00578	1.57807	2.91291	11.4868	1.60073	-3.8168	-5.73537	2.83836	7.13786	0.245691	-2.29614	2.29339	9.1481	5.89363	-3.48112	1.94604	8.22555	-8.88615	-0.0969598	0.408806	0.00288553	36.3941	-30.5561	0.608626	-1.4255	6.74141	-0.337327	-38.1862
aligned_4C2F_2-E,1_01_2402.raw	3.13385	-0.457405	-4.39864	1.46724	2.02465	-5.6492	-7.10777	-0.570838	-1.63094	1.07238	-0.928133	6.92552	4.12572	-21.0772	3.51754	-0.0823774	5.26989	-7.04078	0.454389	-0.0470468	-0.577254	33.2799	-28.9078	-2.16491	-1.70578	4.72091	0.677079	-243.126
aligned_5A1M_2-G,2_01_2412.raw	2.91264	-1.4233	3.69134	-9.27181	-3.56844	0.205353	-2.9116	-0.596853	-13.1468	3.08092	-2.34479	-0.31265	2.73814	-11.5261	-6.92696	-2.76766	3.5825	-9.91177	-5.49722	2.24038	5.50224	35.4664	-28.6744	4.13209	-2.03733	-6.42041	-4.09789	-31.5758
aligned_5A2M_2-E,4_01_2459.raw	-2.85712	3.30139	-8.88458	-1.80924	3.45336	-13.309	0.265324	1.71933	-3.30463	4.2206	-3.56953	-14.913	-18.2899	126.867	-3.40155	7.10958	-4.06953	-10.8056	-1.47074	7.95892	-7.74641	-0.71251	-26.6186	3.92436	-3.09659	-18.5769	-4.44406	225.216
aligned_5A3F_2-F,6_01_2443.raw	7.11304	-4.10804	8.59703	-5.30488	-0.868709	8.88831	-7.36235	-2.39888	2.51957	2.95863	-1.1638	-7.59528	0.439406	-218.892	1.03033	-3.62843	-0.314224	9.76369	7.54695	0.626424	-11.6556	-2.426	-25.9008	-1.36966	-11.8135	-3.60497	-9.91395	-44.6311
aligned_5A4F_2-A,4_01_2422.raw	-3.94208	4.58297	0.378217	-24.9145	2.07133	-1.916	-0.526578	8.17799	-4.02247	-5.45237	-1.71597	61.2864	-160.043	170.592	6.48131	2.83635	-9.62929	-155.604	-3.35704	7.29856	-4.21013	4.00158	-25.4008	-3.62771	-7.25961	0.894392	-6.00096	179.036
aligned_5B1M_2-H,4_01_2429.raw	-3.52964	0.154577	8.25649	-1.69896	2.33182	3.16886	6.78247	1.87796	-3.3248	1.24612	-3.43708	0.792837	0.150515	-17.8684	-0.33599	4.45308	10.8395	2.95808	-1.68171	4.34265	-3.04475	7.19002	-27.6589	9.99524	2.85891	-5.71078	5.88526	-54.515
aligned_5B2M_2-A,6_01_2462.raw	-2.92781	5.6887	-0.452118	-22.398	-9.52324	-8.03445	-3.91567	-15.9268	-2.69524										-0.367648	1.66425	-1.91965	-21.9135	-181.111	-5.59801	-4.57129	4.01189	-2.78412	202.909
aligned_5B3F_2-B,5_01_2431.raw	-2.5081	-0.119978	5.23842	-4.26978	1.35351	-32.3899	5.53439	0.902325	-3.91205	-219.86	2.98538	15.0054	-10.1732	149.107	4.33717	-4.92821	4.61592	12.7284	7.14867	-9.06824	0.51618	-20.8776	-23.371	-8.88314	-2.67117	5.54619	-16.8106	196.877
aligned_5B3F_2-B,5_01_2460.raw	-0.786259	5.10056	-8.84396	-0.89409	4.43955	-12.6253	-7.88403	-0.799709	-8.02468	10.9748	2.17795	2.5753	109.006	148.821	4.51311	-4.48083	6.14693	12.1151	2.11018	-5.96673	4.00624	11.8095	5.04542	-3.98415	3.74928	-10.0915	8.14921	140.306
aligned_5B4F_2-B,1_01_2399.raw	-1.34874	1.46866	2.12107	-9.41565	-1.99678	-11.9877	0.108848	-9.83692	3.03282	7.59745	-0.539409	5.54268	125.122	195.981	1.0736	1.44233	-9.15006	10.1877	2.10025	-5.29139	3.79169	17.1347	-36.7835	-2.85478	-0.838326	-3.93477	-7.26688	221.163
aligned_5B5F_2-B,2_01_2407.raw	-1.13477	5.15313	-3.74602	-20.2505	-5.30025	-13.7548	-6.29981	-4.48922	5.81542	14.014	1.79467	4.10071	-1.98061	156.326	2.33234	-2.91029	8.63398	8.29985	-4.59712	7.52739	-2.51154	6.38361	-3.47655	-5.70317	-4.556	16.2922	-2.17878	215.914
Isotopic Pattern Quality (2+)	MIgGI1H3N4F1	MIgGI1H4N4F1	MIgGI1H5N4F1	MIgGI1H6N4F1	MIgGI1H4N4F1G1	MIgGI1H3N5F1	MIgGI1H5N4F1G1	MIgGI1H6N4F1G1	MIgGI1H5N4F1G2	MIgGII1H3N4F1	MIgGII1H4N4F1	MIgGII1H5N4F1	MIgGII1H6N4F1	MIgGII1H3N5F1	MIgGII1H4N4F1G1	MIgGII1H5N4F1G1	MIgGII1H6N4F1G1	MIgGII1H5N4F1G2	MIgGIII1H3N4F1	MIgGIII1H4N4F1	MIgGIII1H5N4F1	MIgGIII1H6N4F1	MIgGIII1H3N5F1	MIgGIII1H4N4F1G1	MIgGIII1H5N4F1G1	MIgGIII1H6N4F1G1	MIgGIII1H5N4F1G2	MIgGIII1H3N4
Fraction	0.97453	0.969149	0.963159	0.956555	0.957532	0.967691	0.950398	0.979084	0.975793	0.979692	0.975015	0.969749	0.963883	0.973755	0.964758	0.958368	0.951369	0.979981	0.975946	0.970741	0.964931	0.958508	0.969333	0.95946	0.952508	0.980108	0.976921	0.980236
Monoisotopic Mass	[1301.53166403]	[1382.55807574]	[1463.58448745]	[1544.61089916]	[1536.10324131]	[1403.07135029]	[1617.12965301]	[1698.15606472]	[1770.67481858]	[1221.49983253]	[1302.52624424]	[1383.55265595]	[1464.57906766]	[1323.03951879]	[1456.07140981]	[1537.09782151]	[1618.12423322]	[1690.64298708]	[1280.52638153]	[1361.55279324]	[1442.57920495]	[1523.60561666]	[1382.06606779]	[1515.09795881]	[1596.12437051]	[1677.15078222]	[1749.66953608]	[1207.49742713]
alignedLin_3A3F_1-f,4_01_2449.raw	0.0827768	0.0755176	0.0385804	0.154034	0.0593122	0.792533	0.0477934	0.0544266	0.0417877	0.0676038	0.074211	0.0224348	0.07164	1.57788	0.0102779	0.017166	0.0894029	0.0501498	0.0688329	0.0671412	0.032713	0.129054	1.60763	0.0149361	0.0188971	0.216806	0.0569867	0.186342
aligned_1A1M_2-B,4_01_2423.raw	0.0848354	0.0744112	0.0368304	0.09409	0.0606216	0.442336	0.0512995	0.0491077	0.0365038	0.0803843	0.0748136	0.0586062	0.0573703	1.1131	0.0417699	0.0457807	0.039106	0.0289139	0.075361	0.0695396	0.040419	0.143951	1.61795	0.0342694	0.0193147	0.265347	0.0469927	0.249967
aligned_1A2M_2-B,6_01_2439.raw	0.0861793	0.0758034	0.0357888	0.0433413	0.0570699	0.373819	0.0494846	0.0953521	0.0401921	0.0799529	0.0730068	0.0528684	0.0605092	1.04057	0.0328619	0.0472764	0.0477642	0.00841369	0.0757184	0.0738585	0.0383967	0.257486	1.61795	0.0352023	0.0272075	0.190845	0.0419367	0.339829
aligned_1A3F_2-A,1_01_2398.raw	0.0761279	0.0656921	0.0317297	0.0378461	0.0424799	0.557251	0.032323	0.0293552	0.014342	0.0644465	0.0685735	0.0377599	0.0790689	1.13839	0.0214767	0.0258903	0.0270073	0.0203702	0.0641219	0.0700842	0.0257868	0.084027	1.61795	0.0208307	0.010221	0.120222	0.0195526	0.488446
aligned_1A4F_2-G,1_01_2404.raw	0.0786169	0.0723646	0.0390584	0.0489229	0.0608605	0.398268	0.0511887	0.0367714	0.0249694	0.0733224	0.0727865	0.0672444	0.216798	0.988007	0.0368764	0.040133	0.0460738	0.0121666	0.0697325	0.072254	0.041633	0.0519974	1.61795	0.0266	0.0193119	0.172582	0.0414752	0.254909
aligned_1B1M_2-C,1_01_2400.raw	0.0723872	0.0751694	0.0470761	0.0332162	0.0589546	1.00757	0.0472626	0.031591	0.0239702	0.0675896	0.0701477	0.0432546	0.0952114	1.07835	0.02355	0.0350328	0.0461434	0.0240301	0.0694477	0.065915	0.0400983	0.069603	1.61795	0.0262779	0.0162314	0.0942073	0.0541178	0.259886
aligned_1B2M_2-G,3_01_2420.raw	0.0793937	0.0803725	0.0490496	0.0498063	0.0674561	0.793158	0.0647226	0.120474	0.0620596	0.0824455	0.0735528	0.0558312	0.100313	1.08219	0.0365907	0.0510245	0.0447439	0.0205496	0.0745581	0.0742042	0.0573893	0.110272	1.61795	0.0451871	0.0310945	0.155158	0.062159	0.345242
aligned_1B3M_2-E,3_01_2418.raw	0.077885	0.0743873	0.0525188	0.0713094	0.0674086	0.84025	0.0578146	0.127744	0.0572997	0.0810821	0.07508	0.0532664	0.0973886	1.02547	0.0324421	0.0444309	0.0305355	0.0311878	0.0753394	0.0727323	0.0582845	0.164084	1.61795	0.0425299	0.0331932	0.17686	0.0566227	0.245876
aligned_1B4M_2-A,2_01_2406.raw	0.0763717	0.0757789	0.0584429	0.0241663	0.0717713	0.796999	0.0642417	0.0403364	0.0405082	0.0790983	0.0736659	0.0568163	0.152609	0.919323	0.0381385	0.047526	0.0547971	0.0213127	0.072357	0.0769907	0.0576007	0.0575192	1.61795	0.0423976	0.0310089	0.251306	0.0499202	0.233669
aligned_1C1M_2-A,5_01_2430.raw	0.0798994	0.0796348	0.0566353	0.024788	0.0737935	0.738103	0.066101	0.115436	0.0479846	0.0829636	0.0756602	0.0619545	0.0739522	0.947775	0.0425658	0.0517373	0.0101139	0.0285713	0.0768525	0.0731639	0.0570771	0.231405	1.61795	0.0361205	0.030024	0.178356	0.0547682	0.516456
aligned_1C2F_2-F,5_01_2435.raw	0.0834775	0.0814966	0.0517447	0.0345102	0.0659969	0.75957	0.0697213	0.101069	0.0577102	0.0808697	0.0751291	0.0602791	0.0801705	0.921555	0.0401186	0.0514246	0.0435699	0.0074593	0.0769396	0.0750335	0.0498778	0.0945787	1.61795	0.0328897	0.0309392	0.19578	0.0515772	0.492699
aligned_1C3F_2-G,5_01_2436.raw	0.0824374	0.0787721	0.0517987	0.0376211	0.0632347	0.828392	0.0630179	0.106641	0.054309	0.0820288	0.0765295	0.0561031	0.0811359	1.09898	0.0348453	0.0484438	0.0447216	0.0219811	0.0746227	0.0682126	0.0354908	0.146296	1.61795	0.0286362	0.0127912	0.245853	0.0407251	0.695898
aligned_2A2F_2-H,3_01_2421.raw	0.074695	0.0785495	0.0496588	0.0385662	0.0665922	0.683769	0.05962	0.128069	0.0590218	0.075222	0.0766297	0.0394902	0.106741	1.51364	0.0196184	0.030344	0.0305614	0.0397389	0.0745822	0.0746712	0.0526733	0.0975448	1.60478	0.037409	0.0316112	0.121102	0.0319749	0.525248
aligned_2A3F_2-B,3_01_2415.raw	0.0796933	0.079291	0.0511919	0.0286585	0.0635755	0.758081	0.0645603	0.0860426	0.0535944	0.0718704	0.0746325	0.0392991	0.0706435	1.35934	0.0250641	0.0230085	0.0289612	0.067747	0.0764643	0.0703169	0.0493734	0.120452	1.61795	0.0295199	0.0285595	0.302881	0.0492089	0.426168
aligned_2A4F_1-f,2_01_2447.raw	0.0827038	0.0737797	0.0279997	0.111367	0.0571387	0.733431	0.04888	0.0443847	0.0286887	0.06864	0.0756071	0.0368194	0.0509697	1.25821	0.0175181	0.022407	0.0918172	0.015115	0.0725505	0.0689997	0.0391399	0.159903	1.61795	0.0277573	0.0208815	0.0715518	0.0435648	0.198335
aligned_2A5M_2-H,2_01_2413.raw	0.072785	0.0754843	0.0502881	0.0454722	0.0664222	0.743183	0.0578853	0.072919	0.0614894	0.0706352	0.0755827	0.0355836	0.0770073	1.52462	0.0229349	0.0244558	0.0205757	0.0562983	0.0739902	0.0724972	0.0517051	0.104661	1.61795	0.0323819	0.0313318	0.139153	0.0458415	0.417926
aligned_2B1F_2-C,5_01_2432.raw	0.0827615	0.074352	0.0358246	0.0498526	0.0587604	0.440324	0.0501178	0.0658278	0.0329645	0.0793214	0.0761735	0.0492385	0.101148	1.11237	0.0281677	0.0366991	0.0202493	0.0527777	0.0744119	0.0726523	0.0422731	0.0957969	1.61795	0.0306883	0.0257847	0.248536	0.0496593	0.293233
aligned_2B2M_2-D,1_01_2401.raw	0.0738718	0.0725705	0.0300001	0.0505102	0.054021	0.587659	0.0409252	0.0554791	0.0321319	0.0699525	0.0688906	0.0399972	0.10235	1.2056	0.0211017	0.0275838	0.0478871	0.0234788	0.0681215	0.0652861	0.0346664	0.0568865	1.61795	0.0249975	0.0128409	0.217644	0.0277866	0.238815
aligned_2B3M_2-C,2_01_2408.raw	0.0767953	0.07567	0.0386139	0.0676419	0.0625907	0.530806	0.051806	0.0326413	0.0266066	0.0742531	0.0716538	0.0454793	0.133909	1.26929	0.0253887	0.0330291	0.0366204	0.0433366	0.0709627	0.069109	0.0431482	0.0596386	1.60677	0.0278855	0.0248553	0.154986	0.0413363	0.430537
aligned_2C1M_2-F,4_01_2427.raw	0.07963	0.0841486	0.0546916	0.0279868	0.0775835	0.488116	0.0722943	0.0871138	0.0538928	0.0814096	0.0741602	0.058435	0.187897	1.0219	0.0426754	0.0498193	0.0610902	0.0310198	0.0786963	0.0779566	0.0525072	0.0952715	1.61795	0.0359881	0.0369344	0.313444	0.0830454	0.286511
aligned_2C2M_2-F,2_01_2411.raw	0.0810794	0.0852815	0.0539412	0.0302329	0.0713142	0.524506	0.0705554	0.0615297	0.0629356	0.0793185	0.0720793	0.0545639	0.234356	1.07985	0.0390622	0.046612	0.0712588	0.0405291	0.0734348	0.0740128	0.0513544	0.102631	1.61795	0.0429613	0.0255035	0.220826	0.0604898	0.212535
aligned_3A1M_1-f,3_01_2448.raw	0.0866259	0.0696973	0.0285297	0.1514	0.0554847	0.831155	0.0367565	0.0516815	0.0310062	0.0719917	0.072333	0.0294662	0.0538274	0.898552	0.0211716	0.0144849	0.0419696	0.0161869	0.0600966	0.0547077	0.019163	0.202746	1.55796	0.0166428	0.0162968	0.318003	0.0378495	0.211063
aligned_3A2M_2-D,2_01_2409.raw	0.0772295	0.0729684	0.0422677	0.0402415	0.0491738	0.931688	0.0484358	0.0613205	0.0290671	0.0646201	0.0673203	0.0216457	0.0840583	1.13116	0.0193606	0.0146487	0.0967839	0.0470502	0.0608147	0.0583514	0.0154091	0.0871337	1.61795	0.0132218	0.0132784	0.253333	0.0645802	0.407081
aligned_3A4F_2-C,6_01_2440.raw	0.0788358	0.074652	0.0374486	0.129207	0.0582322	0.915278	0.047763	0.0562342	0.0320365	0.0720843	0.0708609	0.0278423	0.0758947	1.32294	0.0245042	0.0148334	0.0189108	0.0312608	0.0606333	0.051948	0.0201632	0.409049	1.50514	0.0193838	0.0124726	0.260052	0.0324867	0.354405
aligned_3A5F_2-C,4_01_2424.raw	0.0786812	0.0723264	0.047089	0.0649598	0.0603673	0.951961	0.0507768	0.0695841	0.0380317	0.0703208	0.0732227	0.0324087	0.0512307	1.31601	0.0219029	0.0199462	0.104913	0.0448693	0.0698721	0.0639297	0.0314036	0.141929	1.59831	0.0182261	0.0252973	0.165147	0.029454	0.359265
aligned_3B1M_2-D,5_01_2433.raw	0.0795734	0.0689642	0.0230509	0.131649	0.0446693	0.340811	0.0311401	0.035296	0.0149202	0.0570898	0.064662	0.0114188	0.126179	1.44251	0.0160157	0.0112363	0.164786	0.045867	0.0552085	0.0560148	0.0234432	0.353515	1.44102	0.0150757	0.015433	0.178202	0.0713507	0.279258
aligned_3B2M_2-D,6_01_2441.raw	0.077222	0.0686866	0.021286	0.0937064	0.0426003	0.359583	0.0298706	0.0702818	0.0273811	0.0543454	0.0650115	0.0144699	0.0599396	1.46001	0.0169495	0.00566861	0.0845462	0.0666527	0.0533567	0.0515494	0.017144	0.398191	1.54946	0.0163123	0.015659	0.204965	0.0924452	0.254171
aligned_3B3M_2-F,3_01_2419.raw	0.0782526	0.0718083	0.0302343	0.0994928	0.0511409	0.43968	0.0416456	0.0699361	0.0241781	0.065101	0.0717785	0.0324404	0.0369563	1.4468	0.0225864	0.0238548	0.0993041	0.0173928	0.0667249	0.0637401	0.030044	0.164981	1.57061	0.0231857	0.0175537	0.141833	0.0275603	0.269522
aligned_3B4F_2-C,3_01_2416.raw	0.0775391	0.0703758	0.027209	0.0912189	0.0492494	0.359616	0.0400985	0.0418457	0.0230453	0.0647137	0.067878	0.0210343	0.114203	1.5142	0.0172652	0.0100322	0.0389302	0.0827167	0.0627226	0.0607809	0.0216066	0.123942	1.58093	0.0118565	0.0160136	0.0609888	0.0524172	0.33925
aligned_3B5F_2-E,6_01_2442.raw	0.0777564	0.0700716	0.0276654	0.167376	0.0502442	0.293046	0.0364233	0.0525717	0.0286397	0.0602714	0.067691	0.0198525	0.107325	1.46191	0.0198224	0.00930114	0.196856	0.0763409	0.0595368	0.0587629	0.0167978	0.319082	1.60089	0.014425	0.0102515	0.140741	0.047344	0.269802
aligned_4A1M_1-f,5_01_2450.raw	0.107697	0.0688573	0.013396	0.224345	0.0506429	0.277814	0.0264363	0.0570886	0.0165373	0.0795556	0.0748586	0.0408059	0.0414441	0.686688	0.0366955	0.0388294	0.0367876	0.0248023	0.0703293	0.0665325	0.0294465	0.232243	1.47827	0.027769	0.0166843	0.0678103	0.0288413	0.0553159
aligned_4A2M_2-F,1_01_2403.raw	0.0699516	0.0503301	0.0108321	0.0198984	0.0226348	0.53256	0.0172716	0.0655784	0.00956861	0.0503074	0.0618464	0.0223784	0.0242879	1.07276	0.0154193	0.0169129	0.0196438	0.0119469	0.0527852	0.0472238	0.0183382	0.111154	1.19619	0.0124512	0.0130633	0.0480167	0.00967532	0.300758
aligned_4A3M_2-G,4_01_2428.raw	0.0861238	0.0648755	0.0156738	0.0950293	0.0435321	0.334897	0.0284177	0.0805804	0.0117074	0.0758532	0.0752717	0.0333612	0.0354525	0.871179	0.027625	0.0333276	0.0275627	0.0287487	0.0679227	0.0624385	0.0357379	0.24784	1.35754	0.024346	0.0167679	0.122805	0.0426561	0.278365
aligned_4A4F_1-f,6_01_2451.raw	0.0602802	0.0488486	0.382566	0.921464	0.150222	1.02354	0.242358	1.03228	0.79105	0.0226409	0.0584774	0.240157	0.864305	1.09994	0.61885	0.207572	1.07846	0.963209	0.0935236	0.0567349	0.0858017	0.919855	0.954455	0.238049	0.244698	1.03464	0.930937	0.7162
aligned_4A4F_1-f,6_01_2463.raw	0.0250725	0.0164793	0.0412222	0.403777	0.0123983	0.525278	0.0100113	0.422268	0.0901862	0.00619499	0.0146915	0.0699723	0.510937	1.33878	0.101222	0.0514474	0.904041	0.663883	0.020093	0.0216665	0.0257255	0.611328	1.2965	0.0521543	0.0653947	1.00461	0.425376	0.207048
aligned_4A5F_2-E,2_01_2410.raw	0.0838352	0.070815	0.0247836	0.0640211	0.0499234	0.475828	0.0435189	0.0265082	0.0143313	0.075711	0.0725346	0.0478069	0.0831713	1.19513	0.0400834	0.044073	0.0324685	0.0154791	0.0711006	0.0688142	0.0402208	0.125364	1.48947	0.0247207	0.0171887	0.0880362	0.0222365	0.163668
aligned_4A6F_2-D,4_01_2458.raw	0.0306152	0.0236521	0.0418037	0.371658	0.0228336	0.718085	0.050405	0.984615	0.144468	0.0136023	0.0152029	0.0604641	0.483148	1.14108	0.0942923	0.0775253	0.680521	0.352712	0.0227526	0.0195003	0.0327341	0.775576	1.20989	0.0551726	0.078328	1.03418	0.43587	0.854879
aligned_4B1M_2-E,5_01_2434.raw	0.142974	0.115465	0.548269	0.921464	0.275339	1.08685	0.384764	1.03228	0.797479										0.533565	0.398623	0.538109	0.919855	1.05498	0.695366	0.778588	1.03464	0.971691	0.889396
aligned_4B1M_2-E,5_01_2461.raw	0.0503863	0.0654975	0.273874	0.707117	0.0762592	0.955695	0.122426	1.03228	0.767939	0.172175	0.157249	0.480649	0.911902	1.09994	0.992091	0.821998	1.07846	0.963209	0.131398	0.13981	0.285754	0.919855	1.05867	0.276185	0.326144	1.03464	0.971691	1.13426
aligned_4C1F_2-D,3_01_2417.raw	0.0748019	0.0671684	0.0240497	0.128594	0.040796	0.347257	0.0287106	0.0456609	0.0188048	0.0538323	0.0692355	0.0236416	0.0692183	1.51465	0.0188059	0.0219521	0.0277063	0.0253463	0.0643964	0.0624804	0.0302587	0.124894	1.50835	0.0188127	0.0219782	0.102206	0.0411782	0.569489
aligned_4C2F_2-E,1_01_2402.raw	0.0698313	0.060061	0.0195395	0.0858884	0.0323758	0.474782	0.0215885	0.0315987	0.0194399	0.0382803	0.0549058	0.0172597	0.0326906	1.22622	0.0181686	0.00790379	0.029905	0.0205566	0.055027	0.0711718	0.0246455	0.0839231	1.47995	0.0162873	0.012377	0.0566405	0.0113605	0.373976
aligned_5A1M_2-G,2_01_2412.raw	0.0837833	0.0734459	0.0263995	0.0782386	0.0566421	0.343523	0.0437074	0.0666072	0.0169465	0.0764472	0.0733259	0.0347643	0.0790277	1.11669	0.0325661	0.0345477	0.0160898	0.0243395	0.0732122	0.0700371	0.0529495	0.0706377	1.5342	0.0359097	0.0320436	0.0808921	0.0230296	0.264703
aligned_5A2M_2-E,4_01_2459.raw	0.0322302	0.0258366	0.0190796	0.429564	0.00861757	0.841645	0.00996926	0.112334	0.0592379	0.0100606	0.0139431	0.0487776	0.408101	1.17349	0.0784308	0.0547073	0.650774	0.303907	0.0208168	0.021431	0.0265411	0.466881	1.36215	0.0304713	0.0303166	0.527019	0.256177	0.835752
aligned_5A3F_2-F,6_01_2443.raw	0.0796244	0.0656978	0.0220481	0.165774	0.048039	0.207834	0.0364451	0.0282943	0.0243703	0.0608328	0.0717538	0.0314138	0.0507731	1.21156	0.0189107	0.0313633	0.0316702	0.0262827	0.071213	0.0673935	0.0367512	0.169671	1.61795	0.0244923	0.0163036	0.0842175	0.0221103	0.25206
aligned_5A4F_2-A,4_01_2422.raw	0.0816152	0.0632318	0.0318691	0.478878	0.156802	0.157146	0.0636999	0.092781	0.441899	0.0633919	0.0314672	0.0642427	0.327961	1.13568	0.0459825	0.021067	0.241835	0.129805	0.0668162	0.0635991	0.0313647	0.11514	1.13607	0.0221102	0.0239929	0.218201	0.0259167	0.421276
aligned_5B1M_2-H,4_01_2429.raw	0.0728074	0.0528729	0.0148709	0.120806	0.0263269	0.231622	0.0252425	0.085217	0.0206254	0.0419782	0.0587081	0.00794707	0.0662604	1.2279	0.0131554	0.0113685	0.0392598	0.0162081	0.06978	0.0702386	0.0446793	0.217685	1.53204	0.0276326	0.0265021	0.0858766	0.0152483	0.241386
aligned_5B2M_2-A,6_01_2462.raw	0.0782047	0.0936016	0.351302	0.523144	0.0713606	0.735327	0.148411	1.03228	0.750352										0.130185	0.133496	0.160745	0.919855	1.02619	0.195714	0.15881	1.03464	0.946614	0.889396
aligned_5B3F_2-B,5_01_2431.raw	0.0374252	0.0174533	0.0711055	0.805679	0.0389943	0.763896	0.0494235	0.958459	0.237492	0.0439792	0.0522417	0.14767	0.726483	1.06749	0.499441	0.138956	1.02716	0.738929	0.103093	0.0807317	0.0864028	0.919855	0.651733	0.253437	0.223708	1.03464	0.963103	0.852721
aligned_5B3F_2-B,5_01_2460.raw	0.023791	0.0175421	0.0253375	0.383485	0.0228422	0.867911	0.0403963	0.308803	0.191731	0.0527766	0.0289484	0.119191	0.876788	1.27045	0.318155	0.161169	1.07846	0.91125	0.0265683	0.0486791	0.089474	0.799673	1.1469	0.0700472	0.0786245	1.01862	0.547618	0.83863
aligned_5B4F_2-B,1_01_2399.raw	0.0189393	0.0111228	0.00761189	0.371925	0.0135148	0.751303	0.0165345	0.467795	0.0285267	0.0115431	0.0104793	0.0260164	0.37264	1.52301	0.0446131	0.0398704	0.484215	0.280757	0.0114385	0.0156157	0.0451755	0.913026	1.19412	0.0171231	0.0169302	0.833822	0.256766	0.876016
aligned_5B5F_2-B,2_01_2407.raw	0.0354992	0.0242094	0.0199478	0.440515	0.019122	1.12289	0.0184375	0.430619	0.0863342	0.00981247	0.0107934	0.0533702	0.390484	1.5572	0.0458823	0.0238037	0.355098	0.356948	0.0156548	0.0213593	0.0566969	0.902779	0.820344	0.0457252	0.0601191	1.03464	0.414833	0.856134
Isotopic Pattern Quality (3+)	MIgGI1H3N4F1	MIgGI1H4N4F1	MIgGI1H5N4F1	MIgGI1H6N4F1	MIgGI1H4N4F1G1	MIgGI1H3N5F1	MIgGI1H5N4F1G1	MIgGI1H6N4F1G1	MIgGI1H5N4F1G2	MIgGII1H3N4F1	MIgGII1H4N4F1	MIgGII1H5N4F1	MIgGII1H6N4F1	MIgGII1H3N5F1	MIgGII1H4N4F1G1	MIgGII1H5N4F1G1	MIgGII1H6N4F1G1	MIgGII1H5N4F1G2	MIgGIII1H3N4F1	MIgGIII1H4N4F1	MIgGIII1H5N4F1	MIgGIII1H6N4F1	MIgGIII1H3N5F1	MIgGIII1H4N4F1G1	MIgGIII1H5N4F1G1	MIgGIII1H6N4F1G1	MIgGIII1H5N4F1G2	MIgGIII1H3N4
Fraction	0.97453	0.969149	0.963159	0.956555	0.957532	0.967691	0.950398	0.979084	0.975793	0.979692	0.975015	0.969749	0.963883	0.973755	0.964758	0.958368	0.951369	0.979981	0.975946	0.970741	0.964931	0.958508	0.969333	0.95946	0.952508	0.980108	0.976921	0.980236
Monoisotopic Mass	[868.023534844]	[922.04114265]	[976.058750457]	[1030.07635826]	[1024.40458636]	[935.716659017]	[1078.42219417]	[1132.43980197]	[1180.78563787]	[814.668980511]	[868.686588317]	[922.704196123]	[976.721803929]	[882.362104684]	[971.050032026]	[1025.06763983]	[1079.08524764]	[1127.43108354]	[854.020013178]	[908.037620984]	[962.05522879]	[1016.0728366]	[921.713137351]	[1010.40106469]	[1064.4186725]	[1118.4362803]	[1166.78211621]	[805.334043578]
alignedLin_3A3F_1-f,4_01_2449.raw	0.0612933	0.0523106	0.034966	0.20329	0.0532627	1.09143	0.049562	0.0563071	0.0454435	0.171701	0.0466668	0.0837477	0.785671	1.12295	0.102643	0.0236882	0.241556	0.0757845	0.0264389	0.037074	0.104206	1.04984	1.3003	0.0292038	0.0668397	0.602728	0.0449351	0.961441
aligned_1A1M_2-B,4_01_2423.raw	0.0534837	0.0523266	0.0311117	0.31588	0.0559328	0.860991	0.0539102	0.0369141	0.0541219	0.0536833	0.051089	0.0295533	0.342439	1.31031	0.0361197	0.0436314	0.0449337	0.0412766	0.0480027	0.0460865	0.054588	0.916673	1.52262	0.0371862	0.0551177	0.337154	0.0256047	0.487938
aligned_1A2M_2-B,6_01_2439.raw	0.0583458	0.0514735	0.0360142	0.230665	0.0534875	0.819577	0.0517496	0.0564112	0.0436267	0.0653902	0.0512581	0.0273709	0.408951	1.45886	0.0319012	0.0427499	0.0730432	0.0327853	0.0478823	0.050115	0.0509175	0.835036	1.59733	0.0393482	0.0605621	0.308378	0.0243651	0.528138
aligned_1A3F_2-A,1_01_2398.raw	0.0637811	0.0547176	0.0404123	0.267022	0.049259	0.907938	0.0415735	0.0581438	0.032579	0.0444631	0.0470266	0.0395071	0.183997	1.24284	0.0317294	0.0378961	0.058357	0.0363223	0.0531158	0.0477183	0.028705	0.746634	1.2962	0.0253805	0.042811	0.292629	0.0374439	0.943209
aligned_1A4F_2-G,1_01_2404.raw	0.069111	0.0611979	0.0768768	0.2893	0.0551936	0.74576	0.0518193	0.0495169	0.0447003	0.0564229	0.0606552	0.0306893	0.241271	1.22001	0.0401378	0.0459316	0.0514159	0.0463755	0.0675037	0.0545	0.0410455	0.911932	1.33983	0.0372047	0.0524782	0.388996	0.0422248	0.769046
aligned_1B1M_2-C,1_01_2400.raw	0.0700123	0.0635653	0.0448419	0.251983	0.0544847	1.06745	0.0489745	0.0250159	0.0396681	0.043291	0.0552143	0.0337252	0.174458	1.26533	0.0341443	0.0382536	0.0358757	0.0282008	0.0643835	0.0524169	0.0386063	0.76395	1.30091	0.0329731	0.0417264	0.365728	0.0434427	0.976246
aligned_1B2M_2-G,3_01_2420.raw	0.0709874	0.062607	0.0295021	0.358277	0.0559138	1.07519	0.0486941	0.0397575	0.0511736	0.0672932	0.0572224	0.0313076	0.264626	1.39231	0.0385977	0.0465209	0.0538832	0.0425217	0.061817	0.0518094	0.0641322	0.836948	1.4808	0.0465267	0.0549882	0.338275	0.0350099	0.483535
aligned_1B3M_2-E,3_01_2418.raw	0.0655007	0.0636324	0.0315832	0.266103	0.0544053	1.09984	0.0494757	0.0303067	0.0493207	0.0630082	0.0542127	0.029633	0.251138	1.39762	0.0353746	0.0406177	0.065876	0.0481579	0.0610761	0.0534217	0.040379	0.885516	1.47796	0.041985	0.0622226	0.406677	0.0475345	0.619133
aligned_1B4M_2-A,2_01_2406.raw	0.072329	0.066109	0.0474458	0.32065	0.058027	0.994625	0.0489743	0.0367509	0.0469135	0.0497258	0.0610883	0.0368155	0.201958	1.23294	0.0396056	0.0439683	0.0481978	0.0421102	0.0673271	0.0578687	0.0464885	0.830411	1.30445	0.0439311	0.057373	0.368647	0.0428132	0.749684
aligned_1C1M_2-A,5_01_2430.raw	0.068232	0.0641211	0.045035	0.28881	0.057396	1.04252	0.0481488	0.0338731	0.0497833	0.0727957	0.0570722	0.037248	0.401928	1.4626	0.0383175	0.046679	0.0623642	0.0440966	0.0605337	0.045679	0.158523	1.108	1.46485	0.0411549	0.06452	0.411558	0.0603403	0.736346
aligned_1C2F_2-F,5_01_2435.raw	0.0663894	0.0655912	0.0425803	0.229867	0.0571863	1.05681	0.0486491	0.0318519	0.0481958	0.0741264	0.0522151	0.0329115	0.434162	1.55117	0.0328843	0.0428817	0.0658314	0.048351	0.0511581	0.0453803	0.135028	1.18668	1.47587	0.0333764	0.0679209	0.442586	0.0536573	0.588635
aligned_1C3F_2-G,5_01_2436.raw	0.0624669	0.0608116	0.0397513	0.254504	0.0550612	1.25788	0.0502664	0.0457544	0.0479568	0.0807312	0.0540181	0.0344488	0.421352	1.53144	0.0355297	0.0438106	0.056312	0.0430548	0.0441547	0.0415807	0.222637	1.11517	1.48541	0.0426508	0.0587138	0.448402	0.0462162	0.596045
aligned_2A2F_2-H,3_01_2421.raw	0.0665659	0.0614053	0.0699808	0.370623	0.053332	0.985505	0.0522739	0.0375282	0.0539803	0.137814	0.0488805	0.0450707	0.716937	1.26938	0.0560506	0.0359692	0.150744	0.041854	0.0500087	0.0486893	0.0708055	1.09575	1.48179	0.031652	0.0739265	0.272357	0.0304003	0.5688
aligned_2A3F_2-B,3_01_2415.raw	0.0673436	0.0644595	0.0804897	0.38966	0.0532388	0.907683	0.0488585	0.0590016	0.0471954	0.159468	0.0558089	0.049368	1.04128	1.22924	0.0755716	0.0350266	0.217491	0.0641639	0.0585856	0.0506768	0.0630149	1.00957	1.41148	0.0244944	0.070055	0.314441	0.0508978	0.682758
aligned_2A4F_1-f,2_01_2447.raw	0.0535077	0.0507171	0.0662863	0.23338	0.0518973	1.25526	0.0469323	0.0248907	0.045819	0.124652	0.032392	0.0330354	0.589015	1.38249	0.0323732	0.0275399	0.0952578	0.0291192	0.0362033	0.0428547	0.0319303	0.675365	1.6114	0.0286176	0.0462669	0.22514	0.01855	0.573172
aligned_2A5M_2-H,2_01_2413.raw	0.0691984	0.0625467	0.0654495	0.262901	0.0543551	0.958854	0.048877	0.0432181	0.0517406	0.144593	0.0524774	0.0502981	1.09602	1.30237	0.0801017	0.035579	0.173221	0.0432326	0.0575798	0.0499084	0.0487856	0.980459	1.38334	0.0266897	0.0826555	0.34292	0.0420949	0.710871
aligned_2B1F_2-C,5_01_2432.raw	0.062073	0.0493349	0.0449709	0.470847	0.051833	0.843069	0.0509053	0.0549898	0.0455046	0.0736636	0.0476526	0.033551	0.501786	1.46376	0.0297846	0.0350475	0.110164	0.0490856	0.0409006	0.0394532	0.0699073	1.04747	1.50967	0.0303986	0.0741347	0.523677	0.0306866	0.618558
aligned_2B2M_2-D,1_01_2401.raw	0.0671967	0.0579364	0.045016	0.360628	0.0525683	0.914503	0.0466051	0.0486564	0.0426724	0.0449827	0.0517859	0.0439201	0.328791	1.23882	0.0366609	0.0340904	0.0668566	0.0288576	0.0570239	0.0510272	0.0393552	0.703746	1.28742	0.0307354	0.0503413	0.429307	0.0399605	0.836072
aligned_2B3M_2-C,2_01_2408.raw	0.0656619	0.0571454	0.0501578	0.354405	0.0523096	0.882118	0.0462159	0.0489528	0.0481251	0.0464709	0.0546264	0.0398572	0.35243	1.24571	0.0359318	0.032823	0.11172	0.0501363	0.0550556	0.049026	0.0435779	0.755782	1.32112	0.0291725	0.109955	0.458565	0.0378426	0.729472
aligned_2C1M_2-F,4_01_2427.raw	0.0687685	0.0670482	0.0409746	0.441055	0.0596367	0.843746	0.0517723	0.0446979	0.0543916	0.0591139	0.064194	0.0346752	0.398333	1.2815	0.0413037	0.0471581	0.101254	0.0476198	0.0624541	0.0510004	0.103574	1.05577	1.3967	0.0390802	0.073167	0.545278	0.0554765	0.777597
aligned_2C2M_2-F,2_01_2411.raw	0.0716425	0.0681925	0.039964	0.38231	0.0594134	0.825775	0.0499014	0.0544566	0.0465602	0.0504203	0.0670732	0.0317384	0.289717	1.21579	0.0464385	0.044109	0.0737623	0.0431782	0.0647725	0.0550808	0.0736939	0.980561	1.3259	0.0349151	0.0613297	0.505786	0.0424926	0.688065
aligned_3A1M_1-f,3_01_2448.raw	0.053139	0.0411002	0.0218447	0.377005	0.0494563	1.21868	0.0441321	0.0266386	0.0390154	0.0673303	0.0301334	0.0622824	0.662834	1.18083	0.0229639	0.0149789	0.14889	0.0429774	0.0247524	0.0319542	0.147679	0.551119	1.61795	0.0189505	0.0445274	0.491016	0.016053	0.665781
aligned_3A2M_2-D,2_01_2409.raw	0.0657919	0.0562413	0.0410852	0.293297	0.0504833	1.05268	0.0450314	0.0414123	0.0398216	0.0611223	0.0359316	0.0607901	0.635351	1.23425	0.030844	0.0144792	0.196178	0.0687133	0.0344465	0.0317109	0.126017	0.80001	1.33582	0.0255109	0.103212	0.495899	0.070082	0.697013
aligned_3A4F_2-C,6_01_2440.raw	0.0536957	0.0468743	0.0305035	0.236815	0.0488856	1.37717	0.0477709	0.0336157	0.0437121	0.0845604	0.0358466	0.0358624	0.535171	1.37864	0.0226157	0.0203879	0.107966	0.0277572	0.0218959	0.0334411	0.17767	0.685125	1.51957	0.0195202	0.0664717	0.454648	0.0199115	0.701512
aligned_3A5F_2-C,4_01_2424.raw	0.0620536	0.0556386	0.0398997	0.199389	0.0520794	1.16263	0.0461869	0.0471165	0.0469465	0.0922148	0.0490136	0.0592099	0.633385	1.39913	0.0370549	0.0197251	0.221951	0.0600178	0.0299377	0.0338568	0.100594	0.842939	1.43716	0.0293074	0.0844596	0.421693	0.0320367	0.668649
aligned_3B1M_2-D,5_01_2433.raw	0.0508956	0.0398247	0.032135	0.464384	0.0574082	0.739331	0.0437026	0.0527874	0.0335029	0.14184	0.0499695	0.0645742	0.895861	1.37895	0.0366965	0.0109479	0.292879	0.0402161	0.0212364	0.0325089	0.0788502	0.820551	1.51348	0.0171728	0.0830858	0.360477	0.0283477	0.833637
aligned_3B2M_2-D,6_01_2441.raw	0.0457163	0.041801	0.0273647	0.483706	0.0541606	0.78632	0.0460114	0.0697214	0.0336585	0.150163	0.0355645	0.0665971	1.02039	1.40495	0.0319758	0.00760632	0.262197	0.0361339	0.0133831	0.0361398	0.0765725	0.767706	1.57697	0.0148843	0.0782216	0.364869	0.0203356	0.805321
aligned_3B3M_2-F,3_01_2419.raw	0.0551435	0.0478543	0.0230192	0.362156	0.050539	0.815855	0.0485915	0.0472754	0.0486258	0.096013	0.0391619	0.0450546	0.476098	1.38692	0.0220563	0.0268477	0.156194	0.048986	0.0276694	0.0361357	0.055149	0.762318	1.48029	0.023537	0.0646867	0.219476	0.031523	0.775657
aligned_3B4F_2-C,3_01_2416.raw	0.054145	0.0457646	0.0337428	0.36934	0.051824	0.745409	0.0457831	0.0603302	0.0407131	0.0857565	0.0404429	0.0566105	0.753768	1.30842	0.0319874	0.00892245	0.250638	0.0630458	0.0183428	0.0347781	0.0910761	0.835106	1.46862	0.024441	0.0860843	0.350894	0.0483593	0.795711
aligned_3B5F_2-E,6_01_2442.raw	0.0479984	0.0447232	0.0352557	0.305328	0.0527016	0.661572	0.0442177	0.0837776	0.0445788	0.181748	0.056363	0.0921031	0.967508	1.22486	0.0525468	0.0172036	0.437578	0.0915014	0.0142727	0.0340636	0.0992135	0.894562	1.50683	0.0225407	0.0788908	0.404298	0.0410028	0.772115
aligned_4A1M_1-f,5_01_2450.raw	0.0620165	0.0274624	0.0592347	0.451742	0.0550617	0.570176	0.039687	0.0496782	0.0287039	0.0578709	0.037164	0.0442211	0.43252	1.0312	0.0337934	0.0357812	0.0352182	0.048806	0.02848	0.0370669	0.0747503	0.397329	1.57728	0.0274371	0.0545929	0.271895	0.00733343	0.726841
aligned_4A2M_2-F,1_01_2403.raw	0.0383757	0.0339779	0.0358057	0.575744	0.0425632	0.842558	0.0304595	0.0916142	0.0165453	0.0431896	0.0303163	0.0474534	0.328479	1.20711	0.0268729	0.0250417	0.0626008	0.0504372	0.0333768	0.0272861	0.0692992	0.50564	1.07787	0.0193245	0.0542837	0.249619	0.0369954	0.716712
aligned_4A3M_2-G,4_01_2428.raw	0.0422364	0.0337973	0.0959669	0.56323	0.055319	0.658442	0.0474341	0.11561	0.0296558	0.0858178	0.0484401	0.0567161	0.518092	1.15334	0.0327858	0.0310496	0.0751745	0.0492423	0.031544	0.0373016	0.0928599	0.645086	1.41453	0.0299331	0.0718641	0.316588	0.0353479	0.755695
aligned_4A4F_1-f,6_01_2451.raw	0.527543	0.100622	0.442895	1.49125	0.179091	1.37133	0.193135	1.2641	0.557615	1.24613	0.698567	0.217593	0.662921	1.53125	0.0899032	0.328541	0.943443	0.89477	0.17718	0.17038	0.228159	1.49461	1.18223	0.395365	0.330518	1.2633	0.727207	1.02183
aligned_4A4F_1-f,6_01_2463.raw	0.114414	0.0318248	0.156509	1.02365	0.0247462	0.805295	0.0296985	0.21315	0.0812196	0.320276	0.169185	0.502318	0.655844	1.36915	0.137828	0.103054	0.727767	0.414783	0.022994	0.0242203	0.0348394	1.49461	1.46692	0.0402327	0.0526307	0.917266	0.268865	0.559956
aligned_4A5F_2-E,2_01_2410.raw	0.0556355	0.0458725	0.0484453	0.42699	0.0526895	0.788509	0.0474714	0.0918608	0.0432574	0.0424841	0.047117	0.0438148	0.2672	1.05496	0.0384329	0.0372121	0.037985	0.0445742	0.0498264	0.0439363	0.0525968	0.711606	1.28055	0.0318398	0.0705586	0.230076	0.0433022	0.779043
aligned_4A6F_2-D,4_01_2458.raw	0.0647158	0.0232888	0.11116	0.451742	0.0266296	0.894522	0.0200755	0.204738	0.0576283	0.257423	0.0774735	0.257414	1.03769	1.1908	0.0793534	0.0443527	0.46371	0.102768	0.0312095	0.0155413	0.0364185	1.4587	1.32953	0.0302151	0.0425743	0.315058	0.140031	0.612438
aligned_4B1M_2-E,5_01_2434.raw	0.61064	0.202253	0.570823	1.49125	0.266477	1.29976	0.191667	1.24053	0.292579											0.589618	1.07853	1.49461	0.949061	0.89481	0.722096	1.2633	0.89665	1.18725
aligned_4B1M_2-E,5_01_2461.raw	0.301923	0.0759321	0.285752	1.09052	0.092594	1.3012	0.0914681	1.00505	0.228582	0.978188	0.604264	0.358639	0.890174	0.998148	0.281623	1.01147	1.48779	1.16944	0.501322	0.213911	0.481543	1.38844	1.04449	0.259832	0.309654	1.2633	0.820897	0.67527
aligned_4C1F_2-D,3_01_2417.raw	0.0445352	0.0379064	0.0485379	0.486393	0.0495046	0.671726	0.0424931	0.0942453	0.0327152	0.104882	0.0420704	0.0535964	0.632813	1.14812	0.0568267	0.0229745	0.183928	0.0471325	0.0442362	0.0347225	0.0312878	0.789801	1.48637	0.016687	0.312514	0.274951	0.0279799	0.670197
aligned_4C2F_2-E,1_01_2402.raw	0.0435779	0.0417012	0.0324336	0.268047	0.0516054	0.824694	0.0352913	0.103129	0.0320881	0.0668117	0.0307105	0.0475369	0.647372	1.11139	0.0358543	0.0231819	0.129814	0.0439304	0.036593	0.0320924	0.041765	0.721564	1.24633	0.0158353	0.0660979	0.184521	0.0304313	0.79021
aligned_5A1M_2-G,2_01_2412.raw	0.0577856	0.0484785	0.0369139	0.416326	0.0525696	0.661211	0.0502124	0.0659103	0.04355	0.0582394	0.0454443	0.0417503	0.596375	1.04975	0.0364144	0.0334583	0.0738441	0.0443183	0.0506049	0.0472155	0.0363279	0.666227	1.34639	0.0368412	0.0748139	0.183041	0.0401935	0.722117
aligned_5A2M_2-E,4_01_2459.raw	0.0248815	0.0116771	0.0585418	0.498066	0.0251712	1.09185	0.0178027	0.100019	0.0241456	0.306357	0.0891666	0.274121	0.930189	1.4028	0.0672379	0.0543525	0.473363	0.189136	0.016291	0.0124901	0.0240846	1.35232	1.40564	0.0192384	0.0236251	0.21356	0.0874968	0.624837
aligned_5A3F_2-F,6_01_2443.raw	0.0340881	0.0357117	0.043844	0.315624	0.0496435	0.473113	0.0482535	0.0522033	0.0412441	0.138443	0.0377518	0.0576633	0.660835	1.09713	0.0268771	0.027681	0.107115	0.0520712	0.0340214	0.0427183	0.0477702	0.683101	1.55904	0.032095	0.0642276	0.198293	0.0184521	0.63721
aligned_5A4F_2-A,4_01_2422.raw	0.056984	0.0577259	0.309484	1.20347	0.0881491	0.674658	0.0823644	0.464167	0.221856	1.55399	0.292052	0.378107	1.30799	1.3537	0.506604	0.26778	0.737013	0.472373	0.0365238	0.0418833	0.0700958	0.918545	1.13257	0.0630214	0.143755	0.642822	0.0958381	0.638889
aligned_5B1M_2-H,4_01_2429.raw	0.0326215	0.0292253	0.0753078	0.704618	0.0539518	0.462641	0.0457123	0.184341	0.0233839	0.211724	0.0474598	0.0918317	0.564673	1.12295	0.0418384	0.0114917	0.118988	0.0489021	0.0281925	0.0414904	0.0256472	0.560634	1.46122	0.0300375	0.0637847	0.209729	0.0271867	0.595115
aligned_5B2M_2-A,6_01_2462.raw	0.38675	0.186286	0.513088	0.958653	0.0588524	1.02074	0.0849134	1.17909	0.246063										0.442848	0.180428	0.353785	1.49461	1.14604	0.193571	0.20544	1.01124	0.528692	1.07313
aligned_5B3F_2-B,5_01_2431.raw	0.217017	0.0343963	0.0930274	1.49125	0.0481573	1.504	0.0415652	0.547095	0.0849565	1.78082	0.560893	0.246627	0.812731	1.05903	0.125596	0.214689	0.484269	0.56332	0.177632	0.174108	0.320948	1.49461	1.05394	0.355651	0.301641	1.11887	0.48912	0.796329
aligned_5B3F_2-B,5_01_2460.raw	0.0518579	0.0142924	0.0971829	0.376122	0.0304962	1.04232	0.030981	0.163539	0.0438072	0.672771	0.2499	0.246015	1.03239	1.01499	0.15957	0.156881	0.725226	0.445097	0.100308	0.0394566	0.0645505	0.832724	1.33526	0.0483782	0.0568257	0.364383	0.237362	0.600576
aligned_5B4F_2-B,1_01_2399.raw	0.0334202	0.0181011	0.0304175	1.06827	0.010262	1.02482	0.0115402	0.191216	0.0159835	0.2354	0.0508581	0.0225193	0.327386	1.209	0.0552938	0.0339684	0.272598	0.107943	0.0348821	0.0231072	0.0654327	1.49461	1.2068	0.0477582	0.0214132	0.390013	0.0427337	0.470051
aligned_5B5F_2-B,2_01_2407.raw	0.0280206	0.0153575	0.0205949	0.555771	0.0242927	1.2051	0.0160378	0.164485	0.0148902	0.266395	0.0301352	0.168612	0.431392	1.59235	0.0231406	0.0533912	0.215714	0.0857385	0.0083028	0.0193107	0.0746328	1.49461	1.07244	0.0507139	0.0493762	0.578811	0.15082	0.674295
S/N (2+)	MIgGI1H3N4F1	MIgGI1H4N4F1	MIgGI1H5N4F1	MIgGI1H6N4F1	MIgGI1H4N4F1G1	MIgGI1H3N5F1	MIgGI1H5N4F1G1	MIgGI1H6N4F1G1	MIgGI1H5N4F1G2	MIgGII1H3N4F1	MIgGII1H4N4F1	MIgGII1H5N4F1	MIgGII1H6N4F1	MIgGII1H3N5F1	MIgGII1H4N4F1G1	MIgGII1H5N4F1G1	MIgGII1H6N4F1G1	MIgGII1H5N4F1G2	MIgGIII1H3N4F1	MIgGIII1H4N4F1	MIgGIII1H5N4F1	MIgGIII1H6N4F1	MIgGIII1H3N5F1	MIgGIII1H4N4F1G1	MIgGIII1H5N4F1G1	MIgGIII1H6N4F1G1	MIgGIII1H5N4F1G2	MIgGIII1H3N4
Fraction	0.97453	0.969149	0.963159	0.956555	0.957532	0.967691	0.950398	0.979084	0.975793	0.979692	0.975015	0.969749	0.963883	0.973755	0.964758	0.958368	0.951369	0.979981	0.975946	0.970741	0.964931	0.958508	0.969333	0.95946	0.952508	0.980108	0.976921	0.980236
Monoisotopic Mass	[1301.53166403]	[1382.55807574]	[1463.58448745]	[1544.61089916]	[1536.10324131]	[1403.07135029]	[1617.12965301]	[1698.15606472]	[1770.67481858]	[1221.49983253]	[1302.52624424]	[1383.55265595]	[1464.57906766]	[1323.03951879]	[1456.07140981]	[1537.09782151]	[1618.12423322]	[1690.64298708]	[1280.52638153]	[1361.55279324]	[1442.57920495]	[1523.60561666]	[1382.06606779]	[1515.09795881]	[1596.12437051]	[1677.15078222]	[1749.66953608]	[1207.49742713]
alignedLin_3A3F_1-f,4_01_2449.raw	1434.09	1750.34	219.908	11.9368	370.662	7.36691	281.707	32.1191	80.8847	508.93	954.261	181.908	14.8593	2.98	103.779	164.488	14.9699	20.9588	939.218	726.274	247.618	8.09972	2.63842	117.681	194.631	5.50381	17.8093	5.24233
aligned_1A1M_2-B,4_01_2423.raw	1598.43	936.102	218.769	12.714	523.922	20.3911	507.276	27.2425	141.107	1262.95	1879.17	378.509	34.6987	6.57164	227.7	302.489	22.3381	47.8198	1589.99	1029.57	289.783	13.5364	2.78873	324.954	177.412	10.3169	19.6231	5.72135
aligned_1A2M_2-B,6_01_2439.raw	1971.8	873.879	188.587	11.7146	478.374	16.4402	440.071	24.2483	108.002	1556.94	1706.54	451.831	25.7342	6.17416	189.026	290.166	23.7943	55.1014	2052.8	1118.29	277.418	7.83558	2.26346	240.078	157.278	7.42788	16.3134	6.43878
aligned_1A3F_2-A,1_01_2398.raw	2267.58	1599.62	205.842	13.7657	500.869	14.1377	513.524	27.8003	115.287	2188.71	4544.13	770.28	38.3618	6.48343	301.044	419.403	27.9346	44.3022	2243.28	1323.52	413.662	14.5747	2.00478	316.501	242.675	13.8439	33.6391	2.50198
aligned_1A4F_2-G,1_01_2404.raw	1480.08	801.765	237.742	14.1747	294.649	17.3416	382.725	26.4079	93.6303	1201.93	2988.57	792.241	34.4965	7.18647	237.06	382.402	33.1786	54.5105	1302.97	1285.16	292.95	11.6955	1.11975	241.965	144.408	8.34258	20.0621	3.89172
aligned_1B1M_2-C,1_01_2400.raw	2536.95	2526.44	375.158	20.1987	388.419	5.96138	531.142	38.8891	117.611	1126.93	3459.07	1088.63	50.4722	8.7271	277.471	477.961	34.1397	73.5082	1208.58	1893.04	488.224	15.1373	1.19332	300.945	225.218	10.0402	21.5583	4.57965
aligned_1B2M_2-G,3_01_2420.raw	2300.94	1938.84	318.134	16.085	331.679	5.73195	501.486	34.1724	106.133	1170.98	3169.22	603.15	42.2105	6.24982	194.734	276.448	35.2904	60.9814	1913.79	1237.23	539.91	13.9464	1.53641	274.222	208.504	8.44524	21.7724	5.75603
aligned_1B3M_2-E,3_01_2418.raw	2809.42	1489.68	308.26	15.2747	352.746	6.21115	498.663	34.5852	107.124	859.953	2968.28	442.052	40.8764	7.93939	209.098	311.433	27.0168	41.4589	1979.81	1966.12	477.484	16.3008	1.19614	277.862	248.197	8.55454	18.7079	7.59183
aligned_1B4M_2-A,2_01_2406.raw	2150.94	1908.02	368.899	17.1152	359.127	9.9221	529.627	35.6331	110.757	1263.81	3569.09	889.279	51.0244	6.56175	240.057	484.686	27.9914	50.7394	2259.13	2216.75	451.912	14.8556	1.21937	283.81	208.03	8.40324	21.1692	6.24136
aligned_1C1M_2-A,5_01_2430.raw	2143.81	1782.99	382.575	20.7404	296.445	7.49079	391.804	32.964	77.1979	1293.82	2553.07	632.072	39.5829	7.54411	205.072	328.714	35.3526	62.4841	1092.34	1181.19	432.198	10.9355	1.11553	231.798	160.519	6.33914	15.8736	3.72246
aligned_1C2F_2-F,5_01_2435.raw	2333.84	2076.61	400.285	21.9469	287.005	9.55516	450.496	32.5737	92.2647	1283.16	2748.07	555.945	39.0453	7.40986	224.013	305.435	30.5895	55.2012	1448.27	1025.29	351.295	11.5393	1.24739	219.06	193.147	6.04597	14.9141	4.01608
aligned_1C3F_2-G,5_01_2436.raw	2289.91	1315.6	296.043	19.332	315.994	9.29633	469.097	30.1169	90.7786	1029.49	2843.7	510.839	28.0548	6.44795	212.291	343.354	29.4111	60.2857	1218.89	738.448	298.726	10.0605	3.21626	238.894	153.102	7.41567	16.644	4.28815
aligned_2A2F_2-H,3_01_2421.raw	1565.73	1644.2	318.232	18.1497	423.865	8.50224	566.998	32.5527	117.815	706.094	1487.67	396.567	26.0729	3.4212	149.05	235.647	20.9078	32.1625	2183.41	1566.82	448.989	13.1574	1.85331	236.75	233.474	9.11261	27.8747	4.13126
aligned_2A3F_2-B,3_01_2415.raw	1524.68	2105.73	349.69	17.2594	309.158	7.8242	409.665	34.3514	92.1287	556.894	1235.19	279.466	21.9346	5.89103	114.912	220.221	16.0051	23.8587	1342.4	1166.3	472.503	11.8679	2.78673	126.362	171.05	7.21455	21.8882	3.82426
aligned_2A4F_1-f,2_01_2447.raw	1831.2	1245.72	191.691	17.9298	479.541	8.18381	372.998	39.023	150.785	658.577	1438.33	244.326	24.3112	5.79076	222.679	261.21	17.5779	28.308	1601.26	1013.85	278.956	11.3724	3.27296	310.881	196.042	9.53885	35.2091	8.16137
aligned_2A5M_2-H,2_01_2413.raw	1637.52	2301.09	385.408	20.2048	369.494	8.60174	506.002	41.2725	119.412	765.129	1540.27	421.095	24.4358	4.58025	173.65	233.604	18.1055	28.4676	1294.32	1456.34	578.316	11.1961	3.24077	133.365	279.237	8.03889	25.938	4.10195
aligned_2B1F_2-C,5_01_2432.raw	1449.76	1412.46	238.231	12.1038	498.749	12.6162	381.206	26.9637	111.226	914.018	1979.27	498.167	28.4912	6.52797	194.243	259.089	20.8945	28.5157	1586.84	1214.8	367.97	11.3963	1.70057	172.727	168.283	7.11217	19.3858	4.31578
aligned_2B2M_2-D,1_01_2401.raw	1167.44	2140.37	320.33	13.4939	471.582	11.4275	488.268	39.2979	142.083	1232.16	1860.39	646.32	34.6518	4.77255	257.863	358.557	24.568	39.7138	1486.84	1701.55	369.892	12.5072	1.34046	230.451	227.957	8.72066	24.9433	3.74675
aligned_2B3M_2-C,2_01_2408.raw	1521.36	1658.56	234.914	13.7789	461.562	17.6601	377.375	39.5139	138.08	1494.86	2187.04	492.7	23.4985	5.04668	219.357	371.343	18.5187	25.8394	1609.22	1356.79	411.825	12.1195	2.1739	193.541	176.629	7.51144	27.8126	3.35674
aligned_2C1M_2-F,4_01_2427.raw	1773.32	1861.9	308.463	17.386	278.018	9.92182	402.416	34.032	84.429	1368.74	2350.65	475.619	35.7088	7.46358	192.328	263.03	20.1847	30.0587	812.249	1018.69	319.309	7.96322	1.22406	143.862	154.124	4.87905	12.5748	4.75598
aligned_2C2M_2-F,2_01_2411.raw	1549.76	2045.56	313.346	16.2179	264.224	8.25745	496.008	37.2285	97.5676	1369.53	3680.38	689.922	37.7143	7.04884	242.102	332.482	19.8142	29.9593	999.407	1259.66	304.167	7.93996	1.2835	162.435	158.778	5.6031	15.7804	4.77013
aligned_3A1M_1-f,3_01_2448.raw	2044.66	1240.26	199.769	17.9873	336.577	7.43595	277.58	30.801	107.854	816.176	1928.89	231.754	15.3838	5.43885	198.687	210.753	15.8243	30.7565	1233.14	530.897	200.471	5.9962	2.67329	225.576	128.676	6.7732	21.9221	5.47091
aligned_3A2M_2-D,2_01_2409.raw	1725.62	1703.51	284.315	18.9922	384.872	6.34909	416.736	34.4964	88.3305	831.478	2524.97	244.615	14.6163	5.85332	179.985	293.01	19.2448	30.9245	1350.45	578.609	344.834	11.0019	1.69492	149.01	147.867	7.6608	21.3688	5.47051
aligned_3A4F_2-C,6_01_2440.raw	2857.76	1583.84	244.05	20.4544	539.478	6.11107	450.834	33.9991	104.312	1436.68	2023.36	314.591	17.2124	4.64256	244.877	231.373	19.1704	32.4817	1281.7	921.632	200.267	5.0127	2.16274	327.59	218.708	8.1665	24.9732	8.55694
aligned_3A5F_2-C,4_01_2424.raw	1910.09	1699.97	299.119	17.2832	345.693	5.27034	435.885	34.5121	98.6829	616.842	2053.14	291.841	14.6883	6.53041	176.136	291.163	13.2534	21.4015	1286.13	647.942	335.346	8.60214	2.34574	166.134	198.986	8.96823	24.719	4.27184
aligned_3B1M_2-D,5_01_2433.raw	2037.63	977.689	153.026	12.5728	570.21	20.9847	324.163	21.7667	86.7544	809.678	1757.15	277.646	10.5037	3.90508	177.243	191.291	12.1634	16.1763	1159.94	638.879	242.961	5.47457	2.1205	231.612	260.383	6.21187	22.4523	5.61244
aligned_3B2M_2-D,6_01_2441.raw	1735.84	1065.59	167.284	12.5909	530.568	29.485	285.874	18.9837	84.1028	875.205	1685.93	299.457	13.5749	2.9178	176.654	155.646	11.7884	18.4288	959.215	764.778	240.041	4.40254	2.48637	275.655	154.16	5.4516	17.605	6.86143
aligned_3B3M_2-F,3_01_2419.raw	1623.04	1234.03	205.27	11.9359	532.643	16.8572	430.337	25.1297	122.47	724.604	2178.87	474.244	17.7491	3.18226	173.8	314.686	16.9918	28.3488	1734.84	939.068	426.776	11.7575	2.0235	277.755	240.061	12.6837	34.7576	7.96012
aligned_3B4F_2-C,3_01_2416.raw	1434.11	1356.33	201.909	11.6891	552.032	24.5176	332.684	26.9251	89.0431	632.687	1496.98	309.261	16.4804	2.85246	199.089	235.031	11.8766	21.642	1273.46	792.77	340.059	10.5691	2.35967	240.931	199.523	9.22443	30.1063	5.5115
aligned_3B5F_2-E,6_01_2442.raw	1709.29	948.805	171.757	10.3316	437.074	29.5815	268.938	18.6287	77.7587	449.765	1508.7	264.837	11.0755	4.66623	182.707	150.717	10.1805	15.7852	942.215	783.119	295.919	5.36669	1.54973	206.151	173.761	5.32017	19.2726	7.71439
aligned_4A1M_1-f,5_01_2450.raw	1230.22	620.902	115.414	8.81077	339.205	22.9635	215.03	17.0675	91.2697	1068.23	1431.05	202.914	25.075	7.31658	246.646	371.734	32.3906	61.4167	1468.48	814.711	198.916	8.62374	3.63645	149.88	141.436	11.237	24.796	9.94011
aligned_4A2M_2-F,1_01_2403.raw	1246.79	879.804	187.613	11.0377	496.815	13.7626	296.129	22.6785	98.3737	945.808	2228.93	471.088	34.2577	6.63268	273.792	477.284	48.8962	77.733	1622.85	882.146	412.896	21.754	4.24836	183.753	211.833	16.7246	47.3999	5.88812
aligned_4A3M_2-G,4_01_2428.raw	1111.71	799.385	172.454	10.3086	441.886	17.3046	218.475	17.3133	66.9741	736.491	1338.26	242.718	21.3484	9.07084	202.758	339.173	27.8203	62.8703	1168.87	643.772	266.231	9.64202	3.69173	169.522	132.499	10.1043	24.3679	8.42623
aligned_4A4F_1-f,6_01_2451.raw	58.0091	67.087	18.4063	0.19156	29.3573	2.78232	17.4783	2.87455	3.47012	32.4919	61.7187	22.053	1.41196	7.06114	13.8022	18.4465	2.61383	1.15801	42.3081	150.665	50.1067	0.17937	6.92326	22.8913	17.2424	2.58564	1.80953	2.06697
aligned_4A4F_1-f,6_01_2463.raw	402.331	303.309	77.2277	4.19313	138.397	7.88896	68.4544	4.65316	14.2999	156.341	277.527	67.2225	7.40993	3.56018	40.6365	40.4269	5.27718	3.76011	354.737	543.425	150.382	4.24594	4.74417	91.5018	56.7713	3.3906	8.98978	3.9965
aligned_4A5F_2-E,2_01_2410.raw	996.367	1113.61	242.056	12.2553	467.863	15.1873	381.808	30.9738	133.446	1147.29	2091.3	423.728	31.803	5.79841	284.325	520.517	44.2053	67.5358	1685.04	905.827	371.231	17.1942	3.39984	139.595	218.417	12.0744	40.9601	7.69569
aligned_4A6F_2-D,4_01_2458.raw	476.606	341.407	60.7565	9.87299	145.28	9.93084	56.2661	5.15351	9.95956	205.544	299.384	75.3041	6.53614	4.84581	51.3933	57.6306	6.15005	9.41511	288.28	344.665	86.8082	3.67449	5.88997	80.8351	50.1282	3.49352	7.23617	1.45469
aligned_4B1M_2-E,5_01_2434.raw	34.6662	39.1964	7.02017		26.9913	3.62442	10.7035	2.56284	3.05409										6.13859	20.0311	6.14522		6.31832	10.1796	6.60218	2.73508	0.266834	0.648703
aligned_4B1M_2-E,5_01_2461.raw	61.8309	87.5434	13.5716	3.86002	61.1078	3.66206	26.1996	2.32552	3.78202	11.8487	25.0755	7.92562		6.83043	7.60232	7.63817	2.49652	0.100537	19.7455	39.8551	12.7948	0.406889	4.52577	21.7548	14.8528	2.56301	0.885427	0.845232
aligned_4C1F_2-D,3_01_2417.raw	1220.11	866.181	235.972	13.2541	432.061	20.1795	307.912	26.804	106.56	591.056	1716.46	287.098	19.5674	4.49645	188.356	317.306	24.977	41.9858	1317.89	970.092	371.639	11.4884	2.73159	150.128	237.643	12.0382	32.8868	3.9419
aligned_4C2F_2-E,1_01_2402.raw	1170.53	1116.95	262.016	13.7154	429.551	17.0296	364.203	25.7859	117.688	488.533	1614.55	382.987	29.9509	5.4051	221.573	321.358	29.7669	55.8419	1166.44	1115.15	299.914	20.9477	2.48312	259.573	287.235	19.8455	63.6157	3.79241
aligned_5A1M_2-G,2_01_2412.raw	1386.16	1083.42	231.598	11.217	563.613	20.6149	409.429	26.2422	137.795	1029.2	1507.06	318.06	25.8365	7.44001	269.314	348.409	30.4218	59.082	1657.7	790.282	393.337	16.1638	2.6848	180.138	233.453	11.7676	51.5526	7.31119
aligned_5A2M_2-E,4_01_2459.raw	851.659	558.585	100.666	11.2769	249.829	9.66157	162.198	10.6027	39.2258	329.373	447.938	82.2458	6.28831	5.17125	45.9439	51.4816	5.35408	4.87915	331.856	453.856	136.911	4.42012	5.20414	182.669	129.917	6.34457	13.4677	2.89517
aligned_5A3F_2-F,6_01_2443.raw	1355.17	656.55	134.351	11.1332	565.122	30.2008	293.27	21.6237	113.667	525.294	1244.8	212.895	23.4013	7.58436	243.318	346.23	26.8165	46.3045	1299.83	666.609	340.281	8.59789	2.64906	241.166	230.151	12.6977	41.5478	5.58945
aligned_5A4F_2-A,4_01_2422.raw	312.468	316.511	44.7511	2.57029	126.797	9.21413	68.4472	6.4633	14.0159	31.0791	103.99	23.6436	3.80364	3.87478	19.0969	25.4373	6.62212	5.33109	476.506	527.031	111.937	5.69228	5.67674	91.1478	91.8547	6.92884	12.1429	2.9343
aligned_5B1M_2-H,4_01_2429.raw	1245.11	533.5	121.765	8.95986	413.838	31.578	220.381	14.9531	84.0176	472.466	1011.47	226.583	21.9846	5.84744	201.033	218.835	25.2943	45.7435	1208.99	1219.35	383.952	10.753	1.99857	269.238	315.451	17.4842	56.6745	7.26854
aligned_5B2M_2-A,6_01_2462.raw	56.4073	59.2856	11.1231	5.73354	54.7156	3.11362	26.4562	2.51314	3.96328										23.2785	48.2405	19.1813	2.02723	7.9352	33.4904	21.334	2.83061	1.94502	1.23924
aligned_5B3F_2-B,5_01_2431.raw	277.292	402.675	71.2308	2.48048	107.074	6.3113	57.8075	3.82725	11.0421	41.4616	121.579	38.9061	1.8776	7.14467	13.8405	26.333	3.3122	3.4978	52.3619	128.56	40.7517	0.14035	6.25425	23.1323	18.7278	2.09683	1.38551	1.372
aligned_5B3F_2-B,5_01_2460.raw	491.439	596.006	90.9821	18.2632	226.997	9.10599	113.607	6.38241	16.201	86.3538	116.62	37.1684	2.86467	5.04221	18.1907	26.89	3.38944	1.60604	156.705	247.292	50.6418	3.07302	2.90962	65.1628	51.7151	3.6509	5.54003	3.19261
aligned_5B4F_2-B,1_01_2399.raw	1396.17	755.747	134.684	5.1874	261.618	9.25827	168.353	8.38414	27.5099	243.87	385.608	95.2856	7.15215	2.37402	47.3448	68.836	6.36931	7.98827	366.472	390.534	86.21	2.37455	4.57703	113.686	77.7427	7.53703	9.9506	2.62588
aligned_5B5F_2-B,2_01_2407.raw	752.226	683.732	123.441	6.73779	238.301	5.7359	125.836	7.69695	34.6168	211.379	416.73	116.89	11.8078	2.17952	54.435	69.6081	7.91702	10.6369	297.634	312.154	78.8851	2.25129	11.0034	79.0869	51.1165	3.6006	8.94164	1.27065
S/N (3+)	MIgGI1H3N4F1	MIgGI1H4N4F1	MIgGI1H5N4F1	MIgGI1H6N4F1	MIgGI1H4N4F1G1	MIgGI1H3N5F1	MIgGI1H5N4F1G1	MIgGI1H6N4F1G1	MIgGI1H5N4F1G2	MIgGII1H3N4F1	MIgGII1H4N4F1	MIgGII1H5N4F1	MIgGII1H6N4F1	MIgGII1H3N5F1	MIgGII1H4N4F1G1	MIgGII1H5N4F1G1	MIgGII1H6N4F1G1	MIgGII1H5N4F1G2	MIgGIII1H3N4F1	MIgGIII1H4N4F1	MIgGIII1H5N4F1	MIgGIII1H6N4F1	MIgGIII1H3N5F1	MIgGIII1H4N4F1G1	MIgGIII1H5N4F1G1	MIgGIII1H6N4F1G1	MIgGIII1H5N4F1G2	MIgGIII1H3N4
Fraction	0.97453	0.969149	0.963159	0.956555	0.957532	0.967691	0.950398	0.979084	0.975793	0.979692	0.975015	0.969749	0.963883	0.973755	0.964758	0.958368	0.951369	0.979981	0.975946	0.970741	0.964931	0.958508	0.969333	0.95946	0.952508	0.980108	0.976921	0.980236
Monoisotopic Mass	[868.023534844]	[922.04114265]	[976.058750457]	[1030.07635826]	[1024.40458636]	[935.716659017]	[1078.42219417]	[1132.43980197]	[1180.78563787]	[814.668980511]	[868.686588317]	[922.704196123]	[976.721803929]	[882.362104684]	[971.050032026]	[1025.06763983]	[1079.08524764]	[1127.43108354]	[854.020013178]	[908.037620984]	[962.05522879]	[1016.0728366]	[921.713137351]	[1010.40106469]	[1064.4186725]	[1118.4362803]	[1166.78211621]	[805.334043578]
alignedLin_3A3F_1-f,4_01_2449.raw	417.455	771.231	199.466	19.8445	767.211	6.20041	490.723	67.4165	277.758	23.8774	133.01	55.7119	3.05636	0.816423	94.5877	97.4989	17.1999	42.7647	73.2318	402.807	82.0792	9.63531	1.31465	89.8575	163.042	9.09197	53.1069	157.153
aligned_1A1M_2-B,4_01_2423.raw	384.812	992.32	227.077	23.4816	1068.19	8.02193	590.903	78.0386	359.218	80.2329	422.728	236.821	8.80494	4.29414	355.112	351.513	54.0453	161.848	261.229	794.024	185.574	14.3169	2.06028	241.753	500.61	13.3072	93.1862	11.7056
aligned_1A2M_2-B,6_01_2439.raw	410.182	893.682	165.061	19.9399	874.594	8.05155	479.657	48.516	316.913	75.2203	285.166	137.05	7.64615	2.45131	318.882	224.387	47.4355	103.704	242.46	607.869	152.886	13.8568	0.742713	272.394	464.148	9.08919	45.4482	15.4475
aligned_1A3F_2-A,1_01_2398.raw	660.797	1261.35	243.386	18.8	822.937	29.876	430.927	58.2382	259.224	99.1255	816.936	254.487	15.5368	11.5446	519.694	343.875	70.7965	120.959	394.385	750.194	209.29	23.9053	7.18979	236.188	531.157	17.7486	128.174	4.28623
aligned_1A4F_2-G,1_01_2404.raw	459.6	911.747	266.236	16.4644	711.172	25.7422	590.24	73.9201	262.078	76.9436	645.468	207.413	12.995	6.91229	326.8	294.336	55.0979	169.34	394.331	723.175	171.826	24.6004	5.29718	200.21	602.109	15.9494	115.496	7.76463
aligned_1B1M_2-C,1_01_2400.raw	789.935	1453.6	384.73	31.651	759.07	15.4275	514.509	69.9012	271.727	76.8633	893.433	267.394	14.017	7.80581	536.566	368.468	107.13	219.514	382.551	1173.27	296.797	16.6051	7.55057	289.577	672.099	16.3529	104.615	2.55733
aligned_1B2M_2-G,3_01_2420.raw	385.632	1352.17	326.841	27.0521	821.735	8.1002	499.257	76.8605	331.762	73.2363	481.651	248.616	8.73971	2.78145	391.047	250.033	58.2968	123.42	341.432	880.239	167.182	17.5773	2.42585	277.82	639.282	18.217	110.266	8.45556
aligned_1B3M_2-E,3_01_2418.raw	418.914	1096.79	362.356	30.9549	685.753	8.26099	539.155	90.9353	348.931	71.9031	524.917	229.487	9.33858	2.53813	408.081	320.022	45.443	117.937	267.118	924.055	178.311	16.6275	3.39864	353.029	499.261	10.2875	93.0413	9.71279
aligned_1B4M_2-A,2_01_2406.raw	693.554	1114.01	378.649	19.7302	723.317	15.0827	498.15	75.2603	253.141	85.4149	837.599	304.633	13.4467	6.18058	485.119	331.343	84.7279	135.447	404.198	1114.98	255.325	17.5312	5.72818	378.167	693.161	12.0402	110.866	4.0866
aligned_1C1M_2-A,5_01_2430.raw	480.044	1454.95	391.479	25.1515	570.08	8.78244	513.057	72.2933	298.79	61.7386	474.353	157.795	6.51246	1.93723	307.746	250.897	48.6585	131.802	185.368	517.544	141.701	16.8595	1.95403	226.75	301.576	9.35626	66.8353	6.89278
aligned_1C2F_2-F,5_01_2435.raw	613.685	1399.96	455.702	32.562	828.154	6.50713	392.302	85.9626	282.924	51.9908	570.159	159.128	8.0102	1.10529	265.176	221.073	51.9202	119.308	223.83	399.636	135.922	14.2318	1.9602	197.583	339.558	8.06515	59.1817	9.7011
aligned_1C3F_2-G,5_01_2436.raw	459.384	1496.58	357.386	29.2565	1075.57	3.55534	519.582	91.5696	295.878	59.6466	354.808	133.131	6.3014	1.90584	301.707	307.215	40.249	154.26	104.923	475.116	120.355	15.6712	1.30503	156.666	334.289	12.2278	36.9177	9.39469
aligned_2A2F_2-H,3_01_2421.raw	635.607	1784.3	309.609	27.3038	907.105	10.7844	776.233	97.8621	343.978	31.3984	171.577	111.458	3.92494	1.28005	202.556	240.922	24.7221	70.2585	234.4	535.841	175.552	16.0777	3.00809	168.312	564.739	14.799	123.707	8.56926
aligned_2A3F_2-B,3_01_2415.raw	456.428	1004.26	334.843	21.9009	753.378	13.703	521.764	78.1636	291.504	31.7409	124.782	91.6652	3.6595	0.939435	148.291	197.982	22.0897	54.531	212.588	607.833	176.337	15.8449	3.04803	122.854	422.439	12.4091	96.6711	6.28008
aligned_2A4F_1-f,2_01_2447.raw	356.515	831.732	329.579	18.1715	899.955	4.69349	694.252	109.83	334.756	40.1479	240.799	81.6314	7.00161	2.31435	264.38	242.172	25.8411	59.3845	171.976	969.809	106.496	12.8315	1.77439	268.548	410.413	11.1889	73.1467	21.7126
aligned_2A5M_2-H,2_01_2413.raw	689.302	1792.13	349.42	23.327	598.313	15.5872	721.635	96.3251	312.283	29.6843	130.494	104.416	3.88102	1.24606	174.972	232.093	27.5868	62.1009	263.555	510.928	169.94	15.1907	3.63842	149.867	493.551	13.3285	131.365	6.90715
aligned_2B1F_2-C,5_01_2432.raw	372.161	1019.53	162.744	14.6444	562.642	10.0292	456.726	39.5821	254.889	54.9548	283.269	155.98	5.5329	1.06454	281.236	306.46	40.4433	61.3935	206.243	340.028	154.949	15.8097	2.0836	130.298	438.848	9.43455	66.1644	9.07239
aligned_2B2M_2-D,1_01_2401.raw	553.153	1265.02	258.859	17.9697	396.83	22.5933	672.43	80.4918	333.948	96.154	358.872	219.438	5.83214	7.40487	458.432	363.191	51.1431	114.838	352.566	497.503	179.893	16.647	6.71888	155.01	547.593	12.9197	90.0056	3.17128
aligned_2B3M_2-C,2_01_2408.raw	476.062	1068.28	221.237	16.1809	609.901	19.8303	574.393	77.0952	281.966	69.2163	419.804	186.814	6.7397	5.12151	311.078	285.29	50.4806	84.888	354.26	531.694	135.897	14.9484	5.33915	157.498	395.851	10.8621	99.4894	4.53074
aligned_2C1M_2-F,4_01_2427.raw	561.666	1349.47	278.227	23.2365	796.833	13.4715	475.881	81.7061	235.069	47.3939	431.651	217.375	8.64115	2.09901	406.933	338.4	40.7413	93.3564	219.278	504.811	146.369	19.1283	1.88632	172.802	288.657	10.2761	48.9732	4.61118
aligned_2C2M_2-F,2_01_2411.raw	568.851	1285.87	338.367	23.2576	860.368	18.2558	443.055	90.7961	186.064	87.3635	526.197	244.868	8.71581	2.96462	482.417	363.453	49.4123	107.381	249.694	694.114	152.313	21.7385	3.27149	189.185	493.848	10.2457	59.9657	8.67346
aligned_3A1M_1-f,3_01_2448.raw	282.094	927.721	200.688	10.7985	474.498	4.14442	435.358	69.1889	302.308	58.4754	325.902	85.842	4.58352	1.94471	266.54	163.129	25.43	84.5647	90.9793	569.816	86.9312	11.4745	1.61763	160.964	228.436	8.83364	48.6666	40.0379
aligned_3A2M_2-D,2_01_2409.raw	466.169	1256.52	282.092	18.4972	407.116	12.2915	455.524	72.4843	189.168	54.0095	286.239	87.3164	4.34025	2.547	171.474	117.239	28.2573	75.4028	249.638	492.568	123.766	17.1072	3.75163	110.611	244.995	9.26729	66.0881	17.0282
aligned_3A4F_2-C,6_01_2440.raw	388.424	1257.38	280.409	21.4957	802.48	3.44666	760.63	108.762	427.688	71.2932	394.783	64.3645	5.85609	2.66855	347.075	213.713	27.0663	67.3098	144.233	485.35	89.953	9.2831	1.87957	170.309	297.222	13.323	51.9517	9.03727
aligned_3A5F_2-C,4_01_2424.raw	329.793	1302.32	202.384	17.6391	761.838	5.99853	496.231	66.544	275.14	51.2835	262.597	96.6866	3.52467	1.29348	220.741	120.508	24.9581	60.1985	91.0967	386.008	113.133	13.7883	1.69173	130.748	342.97	16.5513	60.9969	10.5753
aligned_3B1M_2-D,5_01_2433.raw	265.031	983.211	157.559	11.8544	657.39	9.92664	358.108	40.4081	283.853	36.461	218.187	39.5081	2.42591	1.40968	161.706	102.445	12.9379	41.2346	125.319	455.164	86.5476	14.5156	1.9311	124.199	214.173	8.76379	51.7311	8.31439
aligned_3B2M_2-D,6_01_2441.raw	289.258	1103.78	197.554	11.489	596.774	6.66871	535.885	51.4128	238.522	34.6022	169.057	35.2103	2.33493	1.26748	159.563	95.9003	13.7626	34.027	126.984	482.726	91.0873	10.3456	1.50037	155.508	222.398	8.21514	65.5565	8.54626
aligned_3B3M_2-F,3_01_2419.raw	299.972	1094.24	202.569	14.251	750.028	12.9531	672.273	57.1016	281.301	34.1656	271.881	131.674	3.99714	1.73092	201.95	227.549	28.0969	53.0687	125.126	657.5	108.839	12.2164	2.64183	172.762	357.404	17.035	86.7037	7.67365
aligned_3B4F_2-C,3_01_2416.raw	395.746	967.736	179.681	13.9915	709.425	15.824	430.779	46.7229	211.338	49.2796	254.284	95.6425	3.12753	2.45118	166.839	113.361	22.5803	36.6834	155.251	562.777	119.346	17.0368	2.3287	179.49	312.136	10.161	80.0615	10.9495
aligned_3B5F_2-E,6_01_2442.raw	350.99	718.314	198.056	14.0155	547.736	10.3944	388.259	42.4457	163.323	23.8544	143.097	50.6902	2.30636	0.814878	132.182	92.7671	14.1471	46.0716	121.634	491.329	100.09	13.4338	1.28233	122.624	235.364	7.8993	42.2864	8.07989
aligned_4A1M_1-f,5_01_2450.raw	229.524	342.034	80.4412	6.20648	321.611	9.91459	226.45	32.3255	217.131	71.046	455.881	140.246	9.47393	2.40476	461.578	162.236	58.8875	135.208	166.357	557.02	92.1095	13.2017	2.154	142.732	303.769	18.3981	47.0815	13.7077
aligned_4A2M_2-F,1_01_2403.raw	248.621	606.453	191.354	9.93589	450.967	18.0341	337.705	41.8384	149.885	62.3323	387.604	136.139	5.94767	3.93504	417.684	240.983	70.1619	176.372	305.325	662.782	126.51	25.8409	10.0305	124.983	380.532	30.9988	188.872	5.10213
aligned_4A3M_2-G,4_01_2428.raw	196.214	396.391	88.6328	11.5156	399.324	10.2585	268.537	34.6265	178.158	47.314	200.425	104.168	6.27086	2.07848	266.12	226.278	62.2006	144.977	98.2315	461.761	95.6331	14.7658	2.14144	174.578	252.091	11.3782	75.8988	7.01382
aligned_4A4F_1-f,6_01_2451.raw	10.7055	34.1608	8.60499	0.50531	22.5152	1.2954	25.0231	3.97443	14.5563	1.7225	72.3846	6.81107	3.17001	0.549778	18.1144	7.78954	4.17123	21.6961	9.53639	117.157	23.4373	0.357273	2.00606	26.904	49.3952	2.73313	14.606	1.90562
aligned_4A4F_1-f,6_01_2463.raw	34.6646	59.5942	22.6475	3.56868	87.4727	3.43229	92.5269	5.55037	30.6055	2.64048	35.3466	11.1618	2.67582	3.99604	28.1013	23.2348	6.98672	20.0628	47.4674	303.866	61.1176	1.99363	2.36261	86.8605	137.576	6.75492	52.3654	1.87525
aligned_4A5F_2-E,2_01_2410.raw	306.001	717.634	202.714	13.1215	561.21	16.343	443.008	65.4176	228.221	83.0201	513.464	207.851	9.58	4.46269	436.051	313.598	107.787	191.934	274.117	618.324	105.427	24.0107	5.10299	186.099	397.083	18.5202	142.992	5.16001
aligned_4A6F_2-D,4_01_2458.raw	92.0134	97.7046	18.1478	6.15744	92.3247	4.4726	86.0438	6.15106	37.3525	5.60026	62.9715	13.5961	2.19641	2.78914	36.7228	34.6242	7.31329	36.2803	50.1659	181.794	33.0322	3.91867	1.99821	75.0204	93.5748	5.69354	30.3383	2.69087
aligned_4B1M_2-E,5_01_2434.raw	23.6678	34.1101	3.94133	0.0580068	17.5997	0.577398	37.2133	6.36318	18.3065										0.982244	17.7972	3.19281	0.127887	2.54326	17.1397	31.8393	2.06764	6.4163	3.49422
aligned_4B1M_2-E,5_01_2461.raw	28.2186	33.4654	8.27589	2.76316	36.6748	1.39219	68.926	6.74826	20.7454	1.64659	17.0017	2.05151	0.949545	12.1875	8.53172	3.29149	2.73646	11.9199	3.89904	28.8231	7.97697	1.28166	1.38623	24.1194	53.8169	2.92684	11.9867	3.59852
aligned_4C1F_2-D,3_01_2417.raw	233.307	662.431	150.614	8.2712	494.035	14.8486	341.946	39.1718	208.425	28.066	192.389	88.339	2.90448	2.12948	141.534	168.808	34.2229	81.6902	188.839	424.264	127.796	16.6573	2.68915	121.473	353.177	20.1259	120.552	6.30602
aligned_4C2F_2-E,1_01_2402.raw	327.703	835.947	166.265	16.3757	461.227	23.8986	509.991	70.5552	145.361	34.1971	267.669	96.8859	3.42457	3.9636	245.515	146.411	35.105	112.348	314.63	657.632	127.379	24.735	6.53186	136.912	429.253	34.4073	231.762	33.4652
aligned_5A1M_2-G,2_01_2412.raw	275.139	576.145	173.399	14.2397	894.516	18.956	450.328	44.4616	328.457	66.6279	262.448	127.664	4.30623	2.80556	344.489	247.85	57.4412	137.827	252.708	787.04	136.748	15.5718	4.47928	222.096	503.713	19.2344	212.11	9.00614
aligned_5A2M_2-E,4_01_2459.raw	177.895	210.094	66.7366	7.74742	267.461	5.67035	215.033	23.2123	174.456	5.96721	69.3491	12.718	2.42854	1.14304	53.7683	35.1346	7.92735	15.5119	59.8418	308.561	65.3794	3.88007	2.24343	147.959	202.311	10.4444	53.9665	1.95016
aligned_5A3F_2-F,6_01_2443.raw	278.707	459.158	135.964	11.1301	594.556	11.0457	453.41	45.4105	214.271	28.7334	225.983	43.7932	5.76753	1.86929	229.557	126.075	40.6269	125.914	167.988	609.231	127.794	12.0441	1.3413	169.092	403.78	18.3127	133.223	12.3688
aligned_5A4F_2-A,4_01_2422.raw	112.92	117.766	20.8182	5.51101	147.318	4.99276	103.816	8.19239	46.863	1.61322	10.306	15.5722	0.362943	0.178155	10.4774	23.6264	10.3335	18.5304	117.992	311.701	65.2668	9.4358	0.621873	80.6101	149.953	10.1499	48.5489	7.60904
aligned_5B1M_2-H,4_01_2429.raw	192.078	271.932	74.2098	8.0379	416.637	10.3615	293.428	32.5543	186.456	21.679	120.35	47.8374	3.85341	0.252088	176.775	141.516	30.9173	72.3181	134.477	625.249	195.861	13.1802	2.66817	183.223	428.758	19.7973	109.009	13.6343
aligned_5B2M_2-A,6_01_2462.raw	15.0367	19.8505	5.74137	3.36093	24.8597	1.65845	59.1971	5.47824	16.683										4.67342	37.2014	7.4288	2.22635	1.31033	32.5134	69.3518	3.60061	19.5031	1.84249
aligned_5B3F_2-B,5_01_2431.raw	124.059	203.983	36.943	1.56474	77.8242	2.47891	159.218	13.1228	64.797	0.642772	44.6402	10.7331	1.18694	15.6605	28.4886	13.0087	9.29504	17.544	8.75189	105.668	19.5365	0.902405	4.65942	28.6787	65.7971	2.73616	14.5221	4.30373
aligned_5B3F_2-B,5_01_2460.raw	122.705	162.603	36.5381	15.2494	130.344	5.41109	159.658	12.1539	75.1088	1.83634	22.7125	5.72379	0.896435	5.5221	17.6287	11.4623	7.42861	10.7774	21.7231	86.8693	24.2836	2.87577	1.07517	63.1146	126.071	6.4016	27.8334	1.99772
aligned_5B4F_2-B,1_01_2399.raw	226.476	228.359	39.6264	2.69727	264.919	8.12075	222.782	19.867	159.887	7.19957	53.3802	12.1896	1.36804	2.27569	25.7465	49.4203	8.24909	30.4347	64.4293	155.507	35.6718	0.805511	2.98316	147.423	151.618	17.8046	70.4119	4.75287
aligned_5B5F_2-B,2_01_2407.raw	204.643	369.914	60.8887	3.75287	198.275	5.36024	289.974	20.9815	162.102	5.71676	105.465	28.4421	4.17314	1.64525	40.0949	46.5128	15.172	39.6059	60.0001	245.571	45.6412	3.07984	6.05007	76.1257	169.319	6.40663	53.6948	3.59702

## Sheet: Supplementary Table S1D
Supplementary Table S1D
Mass Accuracy [ppm] (2+)	MIgGI1H3N4F1	MIgGI1H4N4F1	MIgGI1H5N4F1	MIgGI1H6N4F1	MIgGI1H4N4F1G1	MIgGI1H3N5F1	MIgGI1H5N4F1G1	MIgGI1H6N4F1G1	MIgGI1H5N4F1G2	MIgGII1H3N4F1	MIgGII1H4N4F1	MIgGII1H5N4F1	MIgGII1H6N4F1	MIgGII1H3N5F1	MIgGII1H4N4F1G1	MIgGII1H5N4F1G1	MIgGII1H6N4F1G1	MIgGII1H5N4F1G2	MIgGIII1H3N4F1	MIgGIII1H4N4F1	MIgGIII1H5N4F1	MIgGIII1H6N4F1	MIgGIII1H3N5F1	MIgGIII1H4N4F1G1	MIgGIII1H5N4F1G1	MIgGIII1H6N4F1G1	MIgGIII1H5N4F1G2	MIgGIII1H3N4
Fraction	0.97453	0.969149	0.963159	0.956555	0.957532	0.967691	0.950398	0.979084	0.975793	0.979692	0.975015	0.969749	0.963883	0.973755	0.964758	0.958368	0.951369	0.979981	0.975946	0.970741	0.964931	0.958508	0.969333	0.95946	0.952508	0.980108	0.976921	0.980236
Monoisotopic Mass	[1301.53166403]	[1382.55807574]	[1463.58448745]	[1544.61089916]	[1536.10324131]	[1403.07135029]	[1617.12965301]	[1698.15606472]	[1770.67481858]	[1221.49983253]	[1302.52624424]	[1383.55265595]	[1464.57906766]	[1323.03951879]	[1456.07140981]	[1537.09782151]	[1618.12423322]	[1690.64298708]	[1280.52638153]	[1361.55279324]	[1442.57920495]	[1523.60561666]	[1382.06606779]	[1515.09795881]	[1596.12437051]	[1677.15078222]	[1749.66953608]	[1207.49742713]
alignedLin_3A3F_1-f,4_01_2449.raw	5.93651	6.51854	8.06183	15.9714	12.3093	5.92773	0.938996	18.1377	40.0979	5.85703	5.83486	2.10513	3.36076	4.98976	0.964044	0.579923	2.67639	6.31367	1.5248	0.269108	0.70055	3.39836	4.32669	1.76917	7.96131	8.36088	19.6556	17.186
aligned_1A1M_2-B,4_01_2423.raw	3.19535	3.16508	2.31469	0.351023	0.540562	2.291	1.72057	18.4651	7.50824	1.93389	0.0413882	7.55298	0.637132	9.66987	5.33558	0.469095	20.9335	16.801	0.63894	0.41364	0.393145	2.75534	24.0008	5.27748	5.14859	5.44432	7.1123	26.1217
aligned_1A2M_2-B,6_01_2439.raw	2.3308	3.94266	0.204134	1.47654	1.17112	3.16884	1.62797	16.2964	1.34774	5.17058	3.48852	0.122062	6.94451	11.3374	2.87144	0.288976	14.2671	6.21505	0.100224	0.840216	0.798417	5.75019	0.427494	8.05541	14.7328	14.1462	6.04597	22.9134
aligned_1A3F_2-A,1_01_2398.raw	2.0086	0.0088861	0.00230178	7.86709	1.68969	3.5273	0.579081	12.1275	3.27268	0.18036	2.61867	5.25963	0.995686	13.7063	4.0193	0.660484	5.08229	4.18172	1.18481	0.0765682	0.567023	4.76165	19.8575	0.806981	1.48777	5.75385	4.80867	13.2735
aligned_1A4F_2-G,1_01_2404.raw	5.82478	2.7593	2.32611	0.521723	13.6064	0.792713	0.0619424	11.5066	1.86267	0.165818	2.43106	4.09051	5.51467	2.88201	2.78937	0.778324	1.89235	1.84669	0.517561	1.56804	0.503589	1.77755	3.54431	3.78695	1.87797	7.52118	2.5435	7.60288
aligned_1B1M_2-C,1_01_2400.raw	1.7992	1.21366	0.290666	9.43174	2.4957	3.90696	0.0964497	10.1045	1.98534	2.35831	0.430804	2.80131	3.91362	0.717719	3.21497	0.213723	7.58009	1.18487	0.557388	1.30437	1.01623	3.11082	14.0039	3.2078	4.52743	3.07553	23.7498	8.04845
aligned_1B2M_2-G,3_01_2420.raw	1.10749	4.07434	7.57789	1.73068	0.943587	6.64337	1.57723	2.04652	4.48853	6.4999	8.53961	8.28899	9.5945	11.954	11.3685	1.53191	12.9828	24.4476	0.656106	0.0818763	0.0501427	6.86867	41.9101	1.7382	6.35934	11.8371	13.7395	1.89921
aligned_1B3M_2-E,3_01_2418.raw	4.91774	5.72293	4.04863	18.1887	3.70307	1.91409	0.837045	1.49515	4.52983	1.09978	2.33933	5.11451	4.41825	2.19491	3.88863	0.652543	5.42896	2.85705	3.09717	0.58516	1.43864	3.31479	14.6786	3.22568	4.73247	11.3345	2.09149	7.73357
aligned_1B4M_2-A,2_01_2406.raw	0.353824	1.65132	3.78183	3.42593	2.35168	0.998438	0.580596	5.00785	7.56291	3.62204	0.194823	3.05962	6.41155	4.58332	3.10177	0.442879	6.85541	7.0158	0.79494	1.80782	0.978525	3.52997	14.324	0.389773	3.72332	2.17173	12.4665	2.28818
aligned_1C1M_2-A,5_01_2430.raw	4.69536	7.40306	9.31375	15.3396	11.9815	1.50487	1.5876	11.9882	1.36942	5.86376	5.23442	2.04203	4.13105	5.14299	0.193653	0.691227	5.80872	4.85375	3.37519	0.89318	2.07835	0.205773	37.7505	5.88239	11.4782	16.6396	15.6656	9.49363
aligned_1C2F_2-F,5_01_2435.raw	1.22459	4.08194	1.29328	1.76444	1.89513	9.75917	1.86049	16.4771	4.83749	4.03066	0.595544	1.52173	5.81998	0.55248	1.9258	0.724597	7.19551	7.10155	0.727291	0.29051	0.402174	1.67024	6.6901	3.64226	5.54033	13.0008	2.7564	2.57673
aligned_1C3F_2-G,5_01_2436.raw	2.56937	5.08371	0.824521	0.503031	0.570166	10.0194	2.04134	16.5618	4.53706	0.154026	2.87388	9.21295	3.74665	19.7256	6.77232	1.13537	1.36494	5.91215	2.40542	1.80402	0.0729758	1.71393	26.9059	2.5955	0.298392	0.482639	0.71689	106.002
aligned_2A2F_2-H,3_01_2421.raw	0.102086	3.63776	5.93971	1.17883	1.45528	2.90175	1.31767	15.6726	1.64107	2.63378	0.263195	2.70604	3.40325	1.63405	2.38693	0.13737	6.42678	1.8184	2.14041	1.6944	0.325062	3.41311	20.3406	1.85763	3.42148	15.202	4.81936	140.977
aligned_2A3F_2-B,3_01_2415.raw	0.55484	2.89641	0.10873	0.951173	0.205154	7.25104	1.13471	7.66456	21.0748	1.10013	2.47259	5.78138	3.13702	7.86307	0.106723	1.1109	8.82771	2.139	1.60473	3.14588	1.30311	6.73151	27.1324	0.952903	26.8491	28.7703	24.7857	146.956
aligned_2A4F_1-f,2_01_2447.raw	1.61679	1.92855	1.2487	1.23843	2.22696	6.59362	0.264745	3.54241	4.37747	2.05303	2.38399	7.57714	1.26487	9.69851	6.63439	0.463333	6.35778	13.7733	1.9713	1.64107	1.90139	3.58956	27.2443	0.515334	3.00762	9.57377	5.20628	38.7454
aligned_2A5M_2-H,2_01_2413.raw	0.580776	1.16625	0.25116	0.632524	2.80162	2.96452	0.551461	6.11904	2.45637	1.07889	2.21332	7.6508	3.6174	9.71178	7.015	0.962253	9.70972	3.51371	0.457422	1.74036	1.03157	3.68851	5.89964	17.7733	7.29555	17.262	12.6303	147.324
aligned_2B1F_2-C,5_01_2432.raw	1.19671	3.77214	7.00948	1.46947	10.0892	4.20777	1.5717	4.2709	2.6816	3.87767	0.632488	1.74872	5.86938	2.62713	2.09908	0.90095	5.09939	0.107123	0.794464	2.96275	1.70063	1.624	11.7423	3.23279	6.00509	22.1543	8.51546	139.646
aligned_2B2M_2-D,1_01_2401.raw	0.882097	1.3006	4.52772	0.445502	3.55134	0.353035	0.450276	1.21854	6.02185	0.18054	0.992189	2.20835	0.700282	4.43277	2.48307	0.308208	16.8213	0.322367	0.25873	1.22523	0.915042	1.6346	18.5025	7.6438	14.1125	5.95383	7.29566	1.57069
aligned_2B3M_2-C,2_01_2408.raw	0.612135	2.33062	4.32688	2.93353	2.40885	1.37149	0.371444	1.68876	11.0324	3.99245	1.94879	2.29055	0.795144	0.734552	3.39614	1.4026	4.77392	19.5146	2.17032	0.0904002	1.11391	3.41029	19.8642	6.71902	9.68127	21.9418	18.9763	12.8434
aligned_2C1M_2-F,4_01_2427.raw	3.00053	4.9653	9.34313	16.1404	11.5455	1.84504	1.13671	11.2273	1.27469	5.40199	2.78885	2.11631	4.39696	2.38416	0.419972	0.235497	12.3649	6.67841	2.75456	0.883893	1.70439	1.74248	8.99235	4.84056	5.79767	34.9132	16.5467	10.5714
aligned_2C2M_2-F,2_01_2411.raw	0.652971	2.76971	0.453949	0.637099	0.0172068	5.08836	0.91561	7.88082	0.51765	6.23952	6.61556	4.44857	0.610383	2.7256	3.44339	1.09938	23.9116	5.50279	0.412996	3.29004	2.09091	6.87175	17.3959	1.3983	4.53217	40.5186	24.843	3.51555
aligned_3A1M_1-f,3_01_2448.raw	4.7685	5.11664	2.28773	0.850682	1.7761	3.59671	0.635559	8.58272	1.06589	0.97612	3.0502	5.92166	0.613413	11.4472	2.83272	0.718445	4.24798	12.2338	2.04117	4.65968	2.36998	6.5721	6.5409	11.8982	20.3359	27.0647	43.6485	43.3278
aligned_3A2M_2-D,2_01_2409.raw	0.207145	1.15231	2.46769	1.50298	0.468819	2.98096	0.411392	7.92479	14.0866	0.862192	1.62934	11.5905	2.97803	15.8959	5.27864	0.463983	10.5619	11.0358	1.01376	1.87831	0.782992	13.8138	14.6367	2.83603	1.58251	4.94499	7.66294	1.14469
aligned_3A4F_2-C,6_01_2440.raw	1.39961	1.91086	3.61102	3.95413	2.20228	2.52082	0.491935	0.464938	12.2431	5.00253	4.92812	0.979557	5.06204	7.21348	1.38311	0.459404	5.30152	6.45217	3.77982	5.98876	2.18489	1.07296	17.6417	7.87833	14.5227	23.292	33.1107	0.609396
aligned_3A5F_2-C,4_01_2424.raw	0.834464	3.89878	6.146	1.22339	9.21361	5.72003	1.25229	3.71997	3.42533	0.324664	3.41104	8.85311	3.20282	8.70152	6.13927	1.18729	4.88881	8.45251	0.052372	4.33959	2.60114	4.70145	17.2668	10.6739	20.3791	41.1887	37.7815	0.229785
aligned_3B1M_2-D,5_01_2433.raw	1.52022	2.04531	0.0724821	0.238157	0.474065	2.1925	0.861735	7.31862	0.872838	6.19368	5.04185	0.722999	5.99716	24.061	4.41337	0.485796	11.3613	6.25935	2.15183	1.35238	1.82085	6.67454	10.6232	2.38663	2.0224	6.69105	8.12901	8.49462
aligned_3B2M_2-D,6_01_2441.raw	2.41445	2.80875	2.50946	0.707088	0.706473	0.648189	1.59052	3.31557	5.87207	4.95313	5.64248	0.609196	9.34165	8.84916	2.95912	0.955594	5.01737	7.0956	1.58199	0.247274	0.498891	12.8248	16.282	10.8941	17.2296	29.9643	2.29428	31.0837
aligned_3B3M_2-F,3_01_2419.raw	0.101756	1.62232	1.36753	3.41891	0.092392	3.49421	0.65348	15.7584	3.84874	3.77506	0.889805	2.18335	1.58615	4.53083	1.82709	0.973251	6.26765	0.648064	2.89311	0.918524	0.523713	1.5002	24.5281	2.81459	3.04591	6.76841	2.61926	13.4631
aligned_3B4F_2-C,3_01_2416.raw	1.11344	1.57598	2.84366	3.49379	1.9088	14.0411	0.613317	5.15194	11.9585	2.80744	0.515238	1.71823	4.89112	2.81744	3.26589	0.145064	6.66274	2.35192	2.56989	1.21359	1.88826	1.68858	20.1311	1.24781	2.37062	4.53985	3.45024	10.6806
aligned_3B5F_2-E,6_01_2442.raw	2.54718	1.13573	0.348217	0.488968	0.0319471	8.52758	0.0361269	5.41886	2.71764	0.297937	1.11347	14.6412	9.45364	33.865	14.2448	0.329969	14.7152	29.0285	2.11606	1.55514	1.69517	3.17736	11.355	4.94553	18.8687	25.6188	15.6608	140.275
aligned_4A1M_1-f,5_01_2450.raw	4.94323	3.66764	1.03327	1.28507	0.383137	0.937864	0.194729	22.0803	8.39275	4.20202	3.78169	1.47288	2.94648	3.37554	0.942589	0.413827	5.21491	6.49786	0.0169942	0.565484	0.192851	2.34097	4.06835	0.271226	9.5308	29.1874	0.769725	15.2546
aligned_4A2M_2-F,1_01_2403.raw	2.70674	3.57944	3.58926	5.67295	9.33687	0.69415	0.609459	19.6168	2.25253	1.28254	2.43604	3.30254	5.80219	0.692015	3.31311	0.409977	0.381719	4.55476	0.329321	0.598258	0.775965	3.18106	0.668018	4.92835	5.76928	8.16532	6.66774	12.2582
aligned_4A3M_2-G,4_01_2428.raw	4.30731	0.848814	3.26418	2.33307	3.03382	6.6263	0.684983	5.81117	23.9311	2.76044	1.03568	9.04019	0.522265	11.2393	1.15819	0.618184	15.6446	3.4934	3.6204	0.930308	1.87931	1.11048	14.7931	2.95863	11.1069	9.837	26.8361	8.16822
aligned_4A4F_1-f,6_01_2451.raw	3.54954	1.46026	3.91879	10.6468	13.775	53.9736	1.06115	9.64903	10.9971	3.54331	3.90681	7.09117	9.78827	86.4918	1.36597	0.511147	5.90637	32.4615	1.77708	0.233941	1.17998	16.851	42.2485	3.88892	1.05548	54.0393	8.14141	19.2316
aligned_4A4F_1-f,6_01_2463.raw	1.43587	0.173499	2.93464	8.30873	5.50301	4.96622	0.145317	12.7094	11.0785	1.08669	1.13523	3.27685	6.71818	23.5825	3.9384	0.0613424	3.85387	2.00267	1.46958	0.154781	0.72382	4.6786	49.3232	2.8659	3.56645	1.53539	1.34509	30.8666
aligned_4A5F_2-E,2_01_2410.raw	5.85251	3.31759	2.07508	5.34995	2.71985	1.70791	0.0266686	0.941655	3.37529	3.85179	0.434273	2.56578	5.76424	5.05614	2.70075	0.778018	4.39713	8.87321	3.9693	0.226819	1.39667	5.72066	14.6094	3.27104	4.4705	8.36275	4.47904	11.4819
aligned_4A6F_2-D,4_01_2458.raw	3.03545	0.263965	1.51264	5.06477	0.354086	6.03063	0.358747	9.66012	0.893666	1.87352	1.47223	1.3491	3.76626	14.9196	3.00168	0.182206	2.44535	0.351703	0.555929	1.02613	1.04384	0.607687	53.4872	4.03876	4.59709	17.3477	2.71776	5.19138
aligned_4B1M_2-E,5_01_2434.raw	2.75547	0.814137	0.492321	8.23567	1.82435	19.2469	0.880627	56.6446	2.67741	0	0	0	0	0	0	0	0	0	0.000530824	0.145442	3.40171	12.8966	67.7568	4.13454	4.47347	41.1136	5.34761	117.142
aligned_4B1M_2-E,5_01_2461.raw	11.0583	8.23772	0.184839	3.78435	6.08387	1.79941	0.659421	21.9696	0.934718	0.218469	0.102446	4.85723	4.42775	74.1714	0.408514	10.5239	55.0985	18.5766	1.92965	3.1004	1.20797	0.0439405	71.1904	1.10201	2.41307	56.6563	18.632	68.6483
aligned_4C1F_2-D,3_01_2417.raw	1.70874	1.76504	1.91001	1.52336	0.222133	3.25171	0.803978	5.10673	3.26843	5.38068	6.76917	3.74181	3.73161	4.68374	4.32318	1.23026	3.87045	18.2456	0.233414	0.400858	0.111075	0.535435	0.00901222	14.9413	4.77426	6.3829	6.33246	22.2834
aligned_4C2F_2-E,1_01_2402.raw	8.34679	3.72445	2.42846	0.845925	13.2292	0.772265	0.485148	15.5719	3.25035	0.961014	1.61553	3.41363	5.29493	14.042	2.84185	0.205626	1.097	6.65956	0.321843	0.503864	0.341388	4.32758	4.48568	5.71645	5.85026	2.87675	3.11199	17.0834
aligned_5A1M_2-G,2_01_2412.raw	0.453498	2.92193	0.316682	2.03912	1.14927	6.19988	1.00184	8.13788	1.72606	1.06081	1.47813	9.27098	4.08799	15.7994	6.37343	0.516578	21.3085	6.10706	5.20543	2.07274	0.550142	0.223902	32.4031	3.58144	5.53736	20.6806	2.0833	10.4563
aligned_5A2M_2-E,4_01_2459.raw	2.10541	1.15769	3.61022	0.236546	3.32483	4.49986	0.0348658	3.29741	18.5549	4.15638	0.0128624	8.19112	2.68289	20.5214	8.47272	0.806309	3.27755	2.72408	3.08371	1.71164	0.19098	1.33428	19.6697	7.74443	3.1488	1.10013	4.64715	11.3409
aligned_5A3F_2-F,6_01_2443.raw	2.91689	3.32479	1.27292	2.50172	0.789715	1.7484	1.56946	9.24022	1.86946	0.995932	3.76284	8.16588	2.03201	2.62905	5.09287	0.859762	10.3482	10.3475	4.26821	3.35224	4.05303	3.75742	47.902	3.13337	1.61618	7.76882	2.57011	38.0074
aligned_5A4F_2-A,4_01_2422.raw	1.55624	2.19583	1.40137	7.11207	5.7841	0.17226	0.635064	5.32214	1.36254	1.99347	0.185645	3.67897	14.7832	0.527396	1.65271	0.365602	5.16869	3.98677	1.70513	1.88742	0.647511	0.0760445	23.6804	3.83123	0.392058	0.476857	24.206	114.083
aligned_5B1M_2-H,4_01_2429.raw	4.6594	0.152387	2.064	2.05627	1.07046	14.29	0.776024	7.68851	1.86726	3.15778	1.21225	2.85518	5.23029	0.337247	3.45604	0.091812	2.34498	3.34299	0.309174	0.696176	0.384067	4.53109	16.1063	0.594623	2.00664	4.0918	1.64593	2.6306
aligned_5B2M_2-A,6_01_2462.raw	0.414436	2.21194	3.73475	2.9461	8.66205	119.612	0.504151	25.1635	7.09514	0	0	0	0	0	0	0	0	0	0.778999	1.84988	1.01163	2.09078	73.5218	5.87329	8.86631	18.7581	3.76878	28.0292
aligned_5B3F_2-B,5_01_2431.raw	4.37212	0.811071	2.81486	0.971075	2.80954	35.1472	0.536235	0.0728987	26.5656	1.27229	4.33922	5.22609	2.84083	98.1092	15.2016	1.24333	11.3331	1.79675	4.36058	3.63571	0.321929	7.13763	67.5514	5.47315	1.02415	97.8724	2.10955	52.3627
aligned_5B3F_2-B,5_01_2460.raw	4.39901	0.184656	3.68133	3.56678	5.05434	14.3365	0.823735	3.45528	0.645323	3.90788	1.0493	1.31023	0.478499	76.5839	2.93112	0.143906	22.387	9.09456	0.519302	1.1886	0.594887	11.7654	57.5317	17.8147	29.7887	11.1346	33.1616	0.574909
aligned_5B4F_2-B,1_01_2399.raw	0.0952971	0.53801	2.48196	5.2637	4.6042	2.95418	0.184158	1.92341	6.16087	1.99331	0.903212	1.72375	0.280749	0.929355	0.0823096	0.152049	9.03811	10.3559	0.161167	1.25524	0.865045	2.8011	38.2045	4.51307	4.55398	0.493726	13.8204	33.8459
aligned_5B5F_2-B,2_01_2407.raw	1.03704	4.44344	11.8552	10.8714	10.6258	19.2467	1.3099	26.0054	26.4396	0.234304	1.51644	2.24589	4.97443	23.0612	2.84474	0.408722	0.959233	1.11021	1.14343	0.69912	0.19089	0.597143	6.21148	2.25261	1.38982	6.3659	7.40916	24.4448
Average mass accuracy	2.58389	2.69517	2.97019	4.09201	4.01516	8.72483	0.805012	10.3377	6.93935	2.60038	2.31969	4.2686	4.08945	14.1843	3.66423	0.784919	8.61688	7.37728	1.60988	1.47053	1.10816	4.12153	23.7247	4.78069	7.15411	17.0662	11.1594	34.5095
IPQ (2+)	MIgGI1H3N4F1	MIgGI1H4N4F1	MIgGI1H5N4F1	MIgGI1H6N4F1	MIgGI1H4N4F1G1	MIgGI1H3N5F1	MIgGI1H5N4F1G1	MIgGI1H6N4F1G1	MIgGI1H5N4F1G2	MIgGII1H3N4F1	MIgGII1H4N4F1	MIgGII1H5N4F1	MIgGII1H6N4F1	MIgGII1H3N5F1	MIgGII1H4N4F1G1	MIgGII1H5N4F1G1	MIgGII1H6N4F1G1	MIgGII1H5N4F1G2	MIgGIII1H3N4F1	MIgGIII1H4N4F1	MIgGIII1H5N4F1	MIgGIII1H6N4F1	MIgGIII1H3N5F1	MIgGIII1H4N4F1G1	MIgGIII1H5N4F1G1	MIgGIII1H6N4F1G1	MIgGIII1H5N4F1G2	MIgGIII1H3N4
Fraction	0.97453	0.969149	0.963159	0.956555	0.957532	0.967691	0.950398	0.979084	0.975793	0.979692	0.975015	0.969749	0.963883	0.973755	0.964758	0.958368	0.951369	0.979981	0.975946	0.970741	0.964931	0.958508	0.969333	0.95946	0.952508	0.980108	0.976921	0.980236
Monoisotopic Mass	[1301.53166403]	[1382.55807574]	[1463.58448745]	[1544.61089916]	[1536.10324131]	[1403.07135029]	[1617.12965301]	[1698.15606472]	[1770.67481858]	[1221.49983253]	[1302.52624424]	[1383.55265595]	[1464.57906766]	[1323.03951879]	[1456.07140981]	[1537.09782151]	[1618.12423322]	[1690.64298708]	[1280.52638153]	[1361.55279324]	[1442.57920495]	[1523.60561666]	[1382.06606779]	[1515.09795881]	[1596.12437051]	[1677.15078222]	[1749.66953608]	[1207.49742713]
alignedLin_3A3F_1-f,4_01_2449.raw	0.0827768	0.0755176	0.0385804	0.154034	0.0593122	0.792533	0.0477934	0.0544266	0.0417877	0.0676038	0.074211	0.0224348	0.07164	1.57788	0.0102779	0.017166	0.0894029	0.0501498	0.0688329	0.0671412	0.032713	0.129054	1.60763	0.0149361	0.0188971	0.216806	0.0569867	0.186342
aligned_1A1M_2-B,4_01_2423.raw	0.0848354	0.0744112	0.0368304	0.09409	0.0606216	0.442336	0.0512995	0.0491077	0.0365038	0.0803843	0.0748136	0.0586062	0.0573703	1.1131	0.0417699	0.0457807	0.039106	0.0289139	0.075361	0.0695396	0.040419	0.143951	1.61795	0.0342694	0.0193147	0.265347	0.0469927	0.249967
aligned_1A2M_2-B,6_01_2439.raw	0.0861793	0.0758034	0.0357888	0.0433413	0.0570699	0.373819	0.0494846	0.0953521	0.0401921	0.0799529	0.0730068	0.0528684	0.0605092	1.04057	0.0328619	0.0472764	0.0477642	0.00841369	0.0757184	0.0738585	0.0383967	0.257486	1.61795	0.0352023	0.0272075	0.190845	0.0419367	0.339829
aligned_1A3F_2-A,1_01_2398.raw	0.0761279	0.0656921	0.0317297	0.0378461	0.0424799	0.557251	0.032323	0.0293552	0.014342	0.0644465	0.0685735	0.0377599	0.0790689	1.13839	0.0214767	0.0258903	0.0270073	0.0203702	0.0641219	0.0700842	0.0257868	0.084027	1.61795	0.0208307	0.010221	0.120222	0.0195526	0.488446
aligned_1A4F_2-G,1_01_2404.raw	0.0786169	0.0723646	0.0390584	0.0489229	0.0608605	0.398268	0.0511887	0.0367714	0.0249694	0.0733224	0.0727865	0.0672444	0.216798	0.988007	0.0368764	0.040133	0.0460738	0.0121666	0.0697325	0.072254	0.041633	0.0519974	1.61795	0.0266	0.0193119	0.172582	0.0414752	0.254909
aligned_1B1M_2-C,1_01_2400.raw	0.0723872	0.0751694	0.0470761	0.0332162	0.0589546	1.00757	0.0472626	0.031591	0.0239702	0.0675896	0.0701477	0.0432546	0.0952114	1.07835	0.02355	0.0350328	0.0461434	0.0240301	0.0694477	0.065915	0.0400983	0.069603	1.61795	0.0262779	0.0162314	0.0942073	0.0541178	0.259886
aligned_1B2M_2-G,3_01_2420.raw	0.0793937	0.0803725	0.0490496	0.0498063	0.0674561	0.793158	0.0647226	0.120474	0.0620596	0.0824455	0.0735528	0.0558312	0.100313	1.08219	0.0365907	0.0510245	0.0447439	0.0205496	0.0745581	0.0742042	0.0573893	0.110272	1.61795	0.0451871	0.0310945	0.155158	0.062159	0.345242
aligned_1B3M_2-E,3_01_2418.raw	0.077885	0.0743873	0.0525188	0.0713094	0.0674086	0.84025	0.0578146	0.127744	0.0572997	0.0810821	0.07508	0.0532664	0.0973886	1.02547	0.0324421	0.0444309	0.0305355	0.0311878	0.0753394	0.0727323	0.0582845	0.164084	1.61795	0.0425299	0.0331932	0.17686	0.0566227	0.245876
aligned_1B4M_2-A,2_01_2406.raw	0.0763717	0.0757789	0.0584429	0.0241663	0.0717713	0.796999	0.0642417	0.0403364	0.0405082	0.0790983	0.0736659	0.0568163	0.152609	0.919323	0.0381385	0.047526	0.0547971	0.0213127	0.072357	0.0769907	0.0576007	0.0575192	1.61795	0.0423976	0.0310089	0.251306	0.0499202	0.233669
aligned_1C1M_2-A,5_01_2430.raw	0.0798994	0.0796348	0.0566353	0.024788	0.0737935	0.738103	0.066101	0.115436	0.0479846	0.0829636	0.0756602	0.0619545	0.0739522	0.947775	0.0425658	0.0517373	0.0101139	0.0285713	0.0768525	0.0731639	0.0570771	0.231405	1.61795	0.0361205	0.030024	0.178356	0.0547682	0.516456
aligned_1C2F_2-F,5_01_2435.raw	0.0834775	0.0814966	0.0517447	0.0345102	0.0659969	0.75957	0.0697213	0.101069	0.0577102	0.0808697	0.0751291	0.0602791	0.0801705	0.921555	0.0401186	0.0514246	0.0435699	0.0074593	0.0769396	0.0750335	0.0498778	0.0945787	1.61795	0.0328897	0.0309392	0.19578	0.0515772	0.492699
aligned_1C3F_2-G,5_01_2436.raw	0.0824374	0.0787721	0.0517987	0.0376211	0.0632347	0.828392	0.0630179	0.106641	0.054309	0.0820288	0.0765295	0.0561031	0.0811359	1.09898	0.0348453	0.0484438	0.0447216	0.0219811	0.0746227	0.0682126	0.0354908	0.146296	1.61795	0.0286362	0.0127912	0.245853	0.0407251	0.695898
aligned_2A2F_2-H,3_01_2421.raw	0.074695	0.0785495	0.0496588	0.0385662	0.0665922	0.683769	0.05962	0.128069	0.0590218	0.075222	0.0766297	0.0394902	0.106741	1.51364	0.0196184	0.030344	0.0305614	0.0397389	0.0745822	0.0746712	0.0526733	0.0975448	1.60478	0.037409	0.0316112	0.121102	0.0319749	0.525248
aligned_2A3F_2-B,3_01_2415.raw	0.0796933	0.079291	0.0511919	0.0286585	0.0635755	0.758081	0.0645603	0.0860426	0.0535944	0.0718704	0.0746325	0.0392991	0.0706435	1.35934	0.0250641	0.0230085	0.0289612	0.067747	0.0764643	0.0703169	0.0493734	0.120452	1.61795	0.0295199	0.0285595	0.302881	0.0492089	0.426168
aligned_2A4F_1-f,2_01_2447.raw	0.0827038	0.0737797	0.0279997	0.111367	0.0571387	0.733431	0.04888	0.0443847	0.0286887	0.06864	0.0756071	0.0368194	0.0509697	1.25821	0.0175181	0.022407	0.0918172	0.015115	0.0725505	0.0689997	0.0391399	0.159903	1.61795	0.0277573	0.0208815	0.0715518	0.0435648	0.198335
aligned_2A5M_2-H,2_01_2413.raw	0.072785	0.0754843	0.0502881	0.0454722	0.0664222	0.743183	0.0578853	0.072919	0.0614894	0.0706352	0.0755827	0.0355836	0.0770073	1.52462	0.0229349	0.0244558	0.0205757	0.0562983	0.0739902	0.0724972	0.0517051	0.104661	1.61795	0.0323819	0.0313318	0.139153	0.0458415	0.417926
aligned_2B1F_2-C,5_01_2432.raw	0.0827615	0.074352	0.0358246	0.0498526	0.0587604	0.440324	0.0501178	0.0658278	0.0329645	0.0793214	0.0761735	0.0492385	0.101148	1.11237	0.0281677	0.0366991	0.0202493	0.0527777	0.0744119	0.0726523	0.0422731	0.0957969	1.61795	0.0306883	0.0257847	0.248536	0.0496593	0.293233
aligned_2B2M_2-D,1_01_2401.raw	0.0738718	0.0725705	0.0300001	0.0505102	0.054021	0.587659	0.0409252	0.0554791	0.0321319	0.0699525	0.0688906	0.0399972	0.10235	1.2056	0.0211017	0.0275838	0.0478871	0.0234788	0.0681215	0.0652861	0.0346664	0.0568865	1.61795	0.0249975	0.0128409	0.217644	0.0277866	0.238815
aligned_2B3M_2-C,2_01_2408.raw	0.0767953	0.07567	0.0386139	0.0676419	0.0625907	0.530806	0.051806	0.0326413	0.0266066	0.0742531	0.0716538	0.0454793	0.133909	1.26929	0.0253887	0.0330291	0.0366204	0.0433366	0.0709627	0.069109	0.0431482	0.0596386	1.60677	0.0278855	0.0248553	0.154986	0.0413363	0.430537
aligned_2C1M_2-F,4_01_2427.raw	0.07963	0.0841486	0.0546916	0.0279868	0.0775835	0.488116	0.0722943	0.0871138	0.0538928	0.0814096	0.0741602	0.058435	0.187897	1.0219	0.0426754	0.0498193	0.0610902	0.0310198	0.0786963	0.0779566	0.0525072	0.0952715	1.61795	0.0359881	0.0369344	0.313444	0.0830454	0.286511
aligned_2C2M_2-F,2_01_2411.raw	0.0810794	0.0852815	0.0539412	0.0302329	0.0713142	0.524506	0.0705554	0.0615297	0.0629356	0.0793185	0.0720793	0.0545639	0.234356	1.07985	0.0390622	0.046612	0.0712588	0.0405291	0.0734348	0.0740128	0.0513544	0.102631	1.61795	0.0429613	0.0255035	0.220826	0.0604898	0.212535
aligned_3A1M_1-f,3_01_2448.raw	0.0866259	0.0696973	0.0285297	0.1514	0.0554847	0.831155	0.0367565	0.0516815	0.0310062	0.0719917	0.072333	0.0294662	0.0538274	0.898552	0.0211716	0.0144849	0.0419696	0.0161869	0.0600966	0.0547077	0.019163	0.202746	1.55796	0.0166428	0.0162968	0.318003	0.0378495	0.211063
aligned_3A2M_2-D,2_01_2409.raw	0.0772295	0.0729684	0.0422677	0.0402415	0.0491738	0.931688	0.0484358	0.0613205	0.0290671	0.0646201	0.0673203	0.0216457	0.0840583	1.13116	0.0193606	0.0146487	0.0967839	0.0470502	0.0608147	0.0583514	0.0154091	0.0871337	1.61795	0.0132218	0.0132784	0.253333	0.0645802	0.407081
aligned_3A4F_2-C,6_01_2440.raw	0.0788358	0.074652	0.0374486	0.129207	0.0582322	0.915278	0.047763	0.0562342	0.0320365	0.0720843	0.0708609	0.0278423	0.0758947	1.32294	0.0245042	0.0148334	0.0189108	0.0312608	0.0606333	0.051948	0.0201632	0.409049	1.50514	0.0193838	0.0124726	0.260052	0.0324867	0.354405
aligned_3A5F_2-C,4_01_2424.raw	0.0786812	0.0723264	0.047089	0.0649598	0.0603673	0.951961	0.0507768	0.0695841	0.0380317	0.0703208	0.0732227	0.0324087	0.0512307	1.31601	0.0219029	0.0199462	0.104913	0.0448693	0.0698721	0.0639297	0.0314036	0.141929	1.59831	0.0182261	0.0252973	0.165147	0.029454	0.359265
aligned_3B1M_2-D,5_01_2433.raw	0.0795734	0.0689642	0.0230509	0.131649	0.0446693	0.340811	0.0311401	0.035296	0.0149202	0.0570898	0.064662	0.0114188	0.126179	1.44251	0.0160157	0.0112363	0.164786	0.045867	0.0552085	0.0560148	0.0234432	0.353515	1.44102	0.0150757	0.015433	0.178202	0.0713507	0.279258
aligned_3B2M_2-D,6_01_2441.raw	0.077222	0.0686866	0.021286	0.0937064	0.0426003	0.359583	0.0298706	0.0702818	0.0273811	0.0543454	0.0650115	0.0144699	0.0599396	1.46001	0.0169495	0.00566861	0.0845462	0.0666527	0.0533567	0.0515494	0.017144	0.398191	1.54946	0.0163123	0.015659	0.204965	0.0924452	0.254171
aligned_3B3M_2-F,3_01_2419.raw	0.0782526	0.0718083	0.0302343	0.0994928	0.0511409	0.43968	0.0416456	0.0699361	0.0241781	0.065101	0.0717785	0.0324404	0.0369563	1.4468	0.0225864	0.0238548	0.0993041	0.0173928	0.0667249	0.0637401	0.030044	0.164981	1.57061	0.0231857	0.0175537	0.141833	0.0275603	0.269522
aligned_3B4F_2-C,3_01_2416.raw	0.0775391	0.0703758	0.027209	0.0912189	0.0492494	0.359616	0.0400985	0.0418457	0.0230453	0.0647137	0.067878	0.0210343	0.114203	1.5142	0.0172652	0.0100322	0.0389302	0.0827167	0.0627226	0.0607809	0.0216066	0.123942	1.58093	0.0118565	0.0160136	0.0609888	0.0524172	0.33925
aligned_3B5F_2-E,6_01_2442.raw	0.0777564	0.0700716	0.0276654	0.167376	0.0502442	0.293046	0.0364233	0.0525717	0.0286397	0.0602714	0.067691	0.0198525	0.107325	1.46191	0.0198224	0.00930114	0.196856	0.0763409	0.0595368	0.0587629	0.0167978	0.319082	1.60089	0.014425	0.0102515	0.140741	0.047344	0.269802
aligned_4A1M_1-f,5_01_2450.raw	0.107697	0.0688573	0.013396	0.224345	0.0506429	0.277814	0.0264363	0.0570886	0.0165373	0.0795556	0.0748586	0.0408059	0.0414441	0.686688	0.0366955	0.0388294	0.0367876	0.0248023	0.0703293	0.0665325	0.0294465	0.232243	1.47827	0.027769	0.0166843	0.0678103	0.0288413	0.0553159
aligned_4A2M_2-F,1_01_2403.raw	0.0699516	0.0503301	0.0108321	0.0198984	0.0226348	0.53256	0.0172716	0.0655784	0.00956861	0.0503074	0.0618464	0.0223784	0.0242879	1.07276	0.0154193	0.0169129	0.0196438	0.0119469	0.0527852	0.0472238	0.0183382	0.111154	1.19619	0.0124512	0.0130633	0.0480167	0.00967532	0.300758
aligned_4A3M_2-G,4_01_2428.raw	0.0861238	0.0648755	0.0156738	0.0950293	0.0435321	0.334897	0.0284177	0.0805804	0.0117074	0.0758532	0.0752717	0.0333612	0.0354525	0.871179	0.027625	0.0333276	0.0275627	0.0287487	0.0679227	0.0624385	0.0357379	0.24784	1.35754	0.024346	0.0167679	0.122805	0.0426561	0.278365
aligned_4A4F_1-f,6_01_2451.raw	0.0602802	0.0488486	0.382566	0.921464	0.150222	1.02354	0.242358	1.03228	0.79105	0.0226409	0.0584774	0.240157	0.864305	1.09994	0.61885	0.207572	1.07846	0.963209	0.0935236	0.0567349	0.0858017	0.919855	0.954455	0.238049	0.244698	1.03464	0.930937	0.7162
aligned_4A4F_1-f,6_01_2463.raw	0.0250725	0.0164793	0.0412222	0.403777	0.0123983	0.525278	0.0100113	0.422268	0.0901862	0.00619499	0.0146915	0.0699723	0.510937	1.33878	0.101222	0.0514474	0.904041	0.663883	0.020093	0.0216665	0.0257255	0.611328	1.2965	0.0521543	0.0653947	1.00461	0.425376	0.207048
aligned_4A5F_2-E,2_01_2410.raw	0.0838352	0.070815	0.0247836	0.0640211	0.0499234	0.475828	0.0435189	0.0265082	0.0143313	0.075711	0.0725346	0.0478069	0.0831713	1.19513	0.0400834	0.044073	0.0324685	0.0154791	0.0711006	0.0688142	0.0402208	0.125364	1.48947	0.0247207	0.0171887	0.0880362	0.0222365	0.163668
aligned_4A6F_2-D,4_01_2458.raw	0.0306152	0.0236521	0.0418037	0.371658	0.0228336	0.718085	0.050405	0.984615	0.144468	0.0136023	0.0152029	0.0604641	0.483148	1.14108	0.0942923	0.0775253	0.680521	0.352712	0.0227526	0.0195003	0.0327341	0.775576	1.20989	0.0551726	0.078328	1.03418	0.43587	0.854879
aligned_4B1M_2-E,5_01_2434.raw	0.142974	0.115465	0.548269	0.921464	0.275339	1.08685	0.384764	1.03228	0.797479										0.533565	0.398623	0.538109	0.919855	1.05498	0.695366	0.778588	1.03464	0.971691	0.889396
aligned_4B1M_2-E,5_01_2461.raw	0.0503863	0.0654975	0.273874	0.707117	0.0762592	0.955695	0.122426	1.03228	0.767939	0.172175	0.157249	0.480649	0.911902	1.09994	0.992091	0.821998	1.07846	0.963209	0.131398	0.13981	0.285754	0.919855	1.05867	0.276185	0.326144	1.03464	0.971691	1.13426
aligned_4C1F_2-D,3_01_2417.raw	0.0748019	0.0671684	0.0240497	0.128594	0.040796	0.347257	0.0287106	0.0456609	0.0188048	0.0538323	0.0692355	0.0236416	0.0692183	1.51465	0.0188059	0.0219521	0.0277063	0.0253463	0.0643964	0.0624804	0.0302587	0.124894	1.50835	0.0188127	0.0219782	0.102206	0.0411782	0.569489
aligned_4C2F_2-E,1_01_2402.raw	0.0698313	0.060061	0.0195395	0.0858884	0.0323758	0.474782	0.0215885	0.0315987	0.0194399	0.0382803	0.0549058	0.0172597	0.0326906	1.22622	0.0181686	0.00790379	0.029905	0.0205566	0.055027	0.0711718	0.0246455	0.0839231	1.47995	0.0162873	0.012377	0.0566405	0.0113605	0.373976
aligned_5A1M_2-G,2_01_2412.raw	0.0837833	0.0734459	0.0263995	0.0782386	0.0566421	0.343523	0.0437074	0.0666072	0.0169465	0.0764472	0.0733259	0.0347643	0.0790277	1.11669	0.0325661	0.0345477	0.0160898	0.0243395	0.0732122	0.0700371	0.0529495	0.0706377	1.5342	0.0359097	0.0320436	0.0808921	0.0230296	0.264703
aligned_5A2M_2-E,4_01_2459.raw	0.0322302	0.0258366	0.0190796	0.429564	0.00861757	0.841645	0.00996926	0.112334	0.0592379	0.0100606	0.0139431	0.0487776	0.408101	1.17349	0.0784308	0.0547073	0.650774	0.303907	0.0208168	0.021431	0.0265411	0.466881	1.36215	0.0304713	0.0303166	0.527019	0.256177	0.835752
aligned_5A3F_2-F,6_01_2443.raw	0.0796244	0.0656978	0.0220481	0.165774	0.048039	0.207834	0.0364451	0.0282943	0.0243703	0.0608328	0.0717538	0.0314138	0.0507731	1.21156	0.0189107	0.0313633	0.0316702	0.0262827	0.071213	0.0673935	0.0367512	0.169671	1.61795	0.0244923	0.0163036	0.0842175	0.0221103	0.25206
aligned_5A4F_2-A,4_01_2422.raw	0.0816152	0.0632318	0.0318691	0.478878	0.156802	0.157146	0.0636999	0.092781	0.441899	0.0633919	0.0314672	0.0642427	0.327961	1.13568	0.0459825	0.021067	0.241835	0.129805	0.0668162	0.0635991	0.0313647	0.11514	1.13607	0.0221102	0.0239929	0.218201	0.0259167	0.421276
aligned_5B1M_2-H,4_01_2429.raw	0.0728074	0.0528729	0.0148709	0.120806	0.0263269	0.231622	0.0252425	0.085217	0.0206254	0.0419782	0.0587081	0.00794707	0.0662604	1.2279	0.0131554	0.0113685	0.0392598	0.0162081	0.06978	0.0702386	0.0446793	0.217685	1.53204	0.0276326	0.0265021	0.0858766	0.0152483	0.241386
aligned_5B2M_2-A,6_01_2462.raw	0.0782047	0.0936016	0.351302	0.523144	0.0713606	0.735327	0.148411	1.03228	0.750352										0.130185	0.133496	0.160745	0.919855	1.02619	0.195714	0.15881	1.03464	0.946614	0.889396
aligned_5B3F_2-B,5_01_2431.raw	0.0374252	0.0174533	0.0711055	0.805679	0.0389943	0.763896	0.0494235	0.958459	0.237492	0.0439792	0.0522417	0.14767	0.726483	1.06749	0.499441	0.138956	1.02716	0.738929	0.103093	0.0807317	0.0864028	0.919855	0.651733	0.253437	0.223708	1.03464	0.963103	0.852721
aligned_5B3F_2-B,5_01_2460.raw	0.023791	0.0175421	0.0253375	0.383485	0.0228422	0.867911	0.0403963	0.308803	0.191731	0.0527766	0.0289484	0.119191	0.876788	1.27045	0.318155	0.161169	1.07846	0.91125	0.0265683	0.0486791	0.089474	0.799673	1.1469	0.0700472	0.0786245	1.01862	0.547618	0.83863
aligned_5B4F_2-B,1_01_2399.raw	0.0189393	0.0111228	0.00761189	0.371925	0.0135148	0.751303	0.0165345	0.467795	0.0285267	0.0115431	0.0104793	0.0260164	0.37264	1.52301	0.0446131	0.0398704	0.484215	0.280757	0.0114385	0.0156157	0.0451755	0.913026	1.19412	0.0171231	0.0169302	0.833822	0.256766	0.876016
aligned_5B5F_2-B,2_01_2407.raw	0.0354992	0.0242094	0.0199478	0.440515	0.019122	1.12289	0.0184375	0.430619	0.0863342	0.00981247	0.0107934	0.0533702	0.390484	1.5572	0.0458823	0.0238037	0.355098	0.356948	0.0156548	0.0213593	0.0566969	0.902779	0.820344	0.0457252	0.0601191	1.03464	0.414833	0.856134
Average IPQ	0.0729727	0.065591	0.062977	0.19244	0.0593596	0.627777	0.0582883	0.204804	0.11177	0.0639168	0.0648012	0.0572611	0.189712	1.20001	0.0790411	0.0563719	0.196329	0.141465	0.0756419	0.0712155	0.0573399	0.298053	1.45236	0.0585838	0.0572423	0.340343	0.173101	0.430466
S/N (2+)	MIgGI1H3N4F1	MIgGI1H4N4F1	MIgGI1H5N4F1	MIgGI1H6N4F1	MIgGI1H4N4F1G1	MIgGI1H3N5F1	MIgGI1H5N4F1G1	MIgGI1H6N4F1G1	MIgGI1H5N4F1G2	MIgGII1H3N4F1	MIgGII1H4N4F1	MIgGII1H5N4F1	MIgGII1H6N4F1	MIgGII1H3N5F1	MIgGII1H4N4F1G1	MIgGII1H5N4F1G1	MIgGII1H6N4F1G1	MIgGII1H5N4F1G2	MIgGIII1H3N4F1	MIgGIII1H4N4F1	MIgGIII1H5N4F1	MIgGIII1H6N4F1	MIgGIII1H3N5F1	MIgGIII1H4N4F1G1	MIgGIII1H5N4F1G1	MIgGIII1H6N4F1G1	MIgGIII1H5N4F1G2	MIgGIII1H3N4
Fraction	0.97453	0.969149	0.963159	0.956555	0.957532	0.967691	0.950398	0.979084	0.975793	0.979692	0.975015	0.969749	0.963883	0.973755	0.964758	0.958368	0.951369	0.979981	0.975946	0.970741	0.964931	0.958508	0.969333	0.95946	0.952508	0.980108	0.976921	0.980236
Monoisotopic Mass	[1301.53166403]	[1382.55807574]	[1463.58448745]	[1544.61089916]	[1536.10324131]	[1403.07135029]	[1617.12965301]	[1698.15606472]	[1770.67481858]	[1221.49983253]	[1302.52624424]	[1383.55265595]	[1464.57906766]	[1323.03951879]	[1456.07140981]	[1537.09782151]	[1618.12423322]	[1690.64298708]	[1280.52638153]	[1361.55279324]	[1442.57920495]	[1523.60561666]	[1382.06606779]	[1515.09795881]	[1596.12437051]	[1677.15078222]	[1749.66953608]	[1207.49742713]
alignedLin_3A3F_1-f,4_01_2449.raw	1434.09	1750.34	219.908	11.9368	370.662	7.36691	281.707	32.1191	80.8847	508.93	954.261	181.908	14.8593	2.98	103.779	164.488	14.9699	20.9588	939.218	726.274	247.618	8.09972	2.63842	117.681	194.631	5.50381	17.8093	5.24233
aligned_1A1M_2-B,4_01_2423.raw	1598.43	936.102	218.769	12.714	523.922	20.3911	507.276	27.2425	141.107	1262.95	1879.17	378.509	34.6987	6.57164	227.7	302.489	22.3381	47.8198	1589.99	1029.57	289.783	13.5364	2.78873	324.954	177.412	10.3169	19.6231	5.72135
aligned_1A2M_2-B,6_01_2439.raw	1971.8	873.879	188.587	11.7146	478.374	16.4402	440.071	24.2483	108.002	1556.94	1706.54	451.831	25.7342	6.17416	189.026	290.166	23.7943	55.1014	2052.8	1118.29	277.418	7.83558	2.26346	240.078	157.278	7.42788	16.3134	6.43878
aligned_1A3F_2-A,1_01_2398.raw	2267.58	1599.62	205.842	13.7657	500.869	14.1377	513.524	27.8003	115.287	2188.71	4544.13	770.28	38.3618	6.48343	301.044	419.403	27.9346	44.3022	2243.28	1323.52	413.662	14.5747	2.00478	316.501	242.675	13.8439	33.6391	2.50198
aligned_1A4F_2-G,1_01_2404.raw	1480.08	801.765	237.742	14.1747	294.649	17.3416	382.725	26.4079	93.6303	1201.93	2988.57	792.241	34.4965	7.18647	237.06	382.402	33.1786	54.5105	1302.97	1285.16	292.95	11.6955	1.11975	241.965	144.408	8.34258	20.0621	3.89172
aligned_1B1M_2-C,1_01_2400.raw	2536.95	2526.44	375.158	20.1987	388.419	5.96138	531.142	38.8891	117.611	1126.93	3459.07	1088.63	50.4722	8.7271	277.471	477.961	34.1397	73.5082	1208.58	1893.04	488.224	15.1373	1.19332	300.945	225.218	10.0402	21.5583	4.57965
aligned_1B2M_2-G,3_01_2420.raw	2300.94	1938.84	318.134	16.085	331.679	5.73195	501.486	34.1724	106.133	1170.98	3169.22	603.15	42.2105	6.24982	194.734	276.448	35.2904	60.9814	1913.79	1237.23	539.91	13.9464	1.53641	274.222	208.504	8.44524	21.7724	5.75603
aligned_1B3M_2-E,3_01_2418.raw	2809.42	1489.68	308.26	15.2747	352.746	6.21115	498.663	34.5852	107.124	859.953	2968.28	442.052	40.8764	7.93939	209.098	311.433	27.0168	41.4589	1979.81	1966.12	477.484	16.3008	1.19614	277.862	248.197	8.55454	18.7079	7.59183
aligned_1B4M_2-A,2_01_2406.raw	2150.94	1908.02	368.899	17.1152	359.127	9.9221	529.627	35.6331	110.757	1263.81	3569.09	889.279	51.0244	6.56175	240.057	484.686	27.9914	50.7394	2259.13	2216.75	451.912	14.8556	1.21937	283.81	208.03	8.40324	21.1692	6.24136
aligned_1C1M_2-A,5_01_2430.raw	2143.81	1782.99	382.575	20.7404	296.445	7.49079	391.804	32.964	77.1979	1293.82	2553.07	632.072	39.5829	7.54411	205.072	328.714	35.3526	62.4841	1092.34	1181.19	432.198	10.9355	1.11553	231.798	160.519	6.33914	15.8736	3.72246
aligned_1C2F_2-F,5_01_2435.raw	2333.84	2076.61	400.285	21.9469	287.005	9.55516	450.496	32.5737	92.2647	1283.16	2748.07	555.945	39.0453	7.40986	224.013	305.435	30.5895	55.2012	1448.27	1025.29	351.295	11.5393	1.24739	219.06	193.147	6.04597	14.9141	4.01608
aligned_1C3F_2-G,5_01_2436.raw	2289.91	1315.6	296.043	19.332	315.994	9.29633	469.097	30.1169	90.7786	1029.49	2843.7	510.839	28.0548	6.44795	212.291	343.354	29.4111	60.2857	1218.89	738.448	298.726	10.0605	3.21626	238.894	153.102	7.41567	16.644	4.28815
aligned_2A2F_2-H,3_01_2421.raw	1565.73	1644.2	318.232	18.1497	423.865	8.50224	566.998	32.5527	117.815	706.094	1487.67	396.567	26.0729	3.4212	149.05	235.647	20.9078	32.1625	2183.41	1566.82	448.989	13.1574	1.85331	236.75	233.474	9.11261	27.8747	4.13126
aligned_2A3F_2-B,3_01_2415.raw	1524.68	2105.73	349.69	17.2594	309.158	7.8242	409.665	34.3514	92.1287	556.894	1235.19	279.466	21.9346	5.89103	114.912	220.221	16.0051	23.8587	1342.4	1166.3	472.503	11.8679	2.78673	126.362	171.05	7.21455	21.8882	3.82426
aligned_2A4F_1-f,2_01_2447.raw	1831.2	1245.72	191.691	17.9298	479.541	8.18381	372.998	39.023	150.785	658.577	1438.33	244.326	24.3112	5.79076	222.679	261.21	17.5779	28.308	1601.26	1013.85	278.956	11.3724	3.27296	310.881	196.042	9.53885	35.2091	8.16137
aligned_2A5M_2-H,2_01_2413.raw	1637.52	2301.09	385.408	20.2048	369.494	8.60174	506.002	41.2725	119.412	765.129	1540.27	421.095	24.4358	4.58025	173.65	233.604	18.1055	28.4676	1294.32	1456.34	578.316	11.1961	3.24077	133.365	279.237	8.03889	25.938	4.10195
aligned_2B1F_2-C,5_01_2432.raw	1449.76	1412.46	238.231	12.1038	498.749	12.6162	381.206	26.9637	111.226	914.018	1979.27	498.167	28.4912	6.52797	194.243	259.089	20.8945	28.5157	1586.84	1214.8	367.97	11.3963	1.70057	172.727	168.283	7.11217	19.3858	4.31578
aligned_2B2M_2-D,1_01_2401.raw	1167.44	2140.37	320.33	13.4939	471.582	11.4275	488.268	39.2979	142.083	1232.16	1860.39	646.32	34.6518	4.77255	257.863	358.557	24.568	39.7138	1486.84	1701.55	369.892	12.5072	1.34046	230.451	227.957	8.72066	24.9433	3.74675
aligned_2B3M_2-C,2_01_2408.raw	1521.36	1658.56	234.914	13.7789	461.562	17.6601	377.375	39.5139	138.08	1494.86	2187.04	492.7	23.4985	5.04668	219.357	371.343	18.5187	25.8394	1609.22	1356.79	411.825	12.1195	2.1739	193.541	176.629	7.51144	27.8126	3.35674
aligned_2C1M_2-F,4_01_2427.raw	1773.32	1861.9	308.463	17.386	278.018	9.92182	402.416	34.032	84.429	1368.74	2350.65	475.619	35.7088	7.46358	192.328	263.03	20.1847	30.0587	812.249	1018.69	319.309	7.96322	1.22406	143.862	154.124	4.87905	12.5748	4.75598
aligned_2C2M_2-F,2_01_2411.raw	1549.76	2045.56	313.346	16.2179	264.224	8.25745	496.008	37.2285	97.5676	1369.53	3680.38	689.922	37.7143	7.04884	242.102	332.482	19.8142	29.9593	999.407	1259.66	304.167	7.93996	1.2835	162.435	158.778	5.6031	15.7804	4.77013
aligned_3A1M_1-f,3_01_2448.raw	2044.66	1240.26	199.769	17.9873	336.577	7.43595	277.58	30.801	107.854	816.176	1928.89	231.754	15.3838	5.43885	198.687	210.753	15.8243	30.7565	1233.14	530.897	200.471	5.9962	2.67329	225.576	128.676	6.7732	21.9221	5.47091
aligned_3A2M_2-D,2_01_2409.raw	1725.62	1703.51	284.315	18.9922	384.872	6.34909	416.736	34.4964	88.3305	831.478	2524.97	244.615	14.6163	5.85332	179.985	293.01	19.2448	30.9245	1350.45	578.609	344.834	11.0019	1.69492	149.01	147.867	7.6608	21.3688	5.47051
aligned_3A4F_2-C,6_01_2440.raw	2857.76	1583.84	244.05	20.4544	539.478	6.11107	450.834	33.9991	104.312	1436.68	2023.36	314.591	17.2124	4.64256	244.877	231.373	19.1704	32.4817	1281.7	921.632	200.267	5.0127	2.16274	327.59	218.708	8.1665	24.9732	8.55694
aligned_3A5F_2-C,4_01_2424.raw	1910.09	1699.97	299.119	17.2832	345.693	5.27034	435.885	34.5121	98.6829	616.842	2053.14	291.841	14.6883	6.53041	176.136	291.163	13.2534	21.4015	1286.13	647.942	335.346	8.60214	2.34574	166.134	198.986	8.96823	24.719	4.27184
aligned_3B1M_2-D,5_01_2433.raw	2037.63	977.689	153.026	12.5728	570.21	20.9847	324.163	21.7667	86.7544	809.678	1757.15	277.646	10.5037	3.90508	177.243	191.291	12.1634	16.1763	1159.94	638.879	242.961	5.47457	2.1205	231.612	260.383	6.21187	22.4523	5.61244
aligned_3B2M_2-D,6_01_2441.raw	1735.84	1065.59	167.284	12.5909	530.568	29.485	285.874	18.9837	84.1028	875.205	1685.93	299.457	13.5749	2.9178	176.654	155.646	11.7884	18.4288	959.215	764.778	240.041	4.40254	2.48637	275.655	154.16	5.4516	17.605	6.86143
aligned_3B3M_2-F,3_01_2419.raw	1623.04	1234.03	205.27	11.9359	532.643	16.8572	430.337	25.1297	122.47	724.604	2178.87	474.244	17.7491	3.18226	173.8	314.686	16.9918	28.3488	1734.84	939.068	426.776	11.7575	2.0235	277.755	240.061	12.6837	34.7576	7.96012
aligned_3B4F_2-C,3_01_2416.raw	1434.11	1356.33	201.909	11.6891	552.032	24.5176	332.684	26.9251	89.0431	632.687	1496.98	309.261	16.4804	2.85246	199.089	235.031	11.8766	21.642	1273.46	792.77	340.059	10.5691	2.35967	240.931	199.523	9.22443	30.1063	5.5115
aligned_3B5F_2-E,6_01_2442.raw	1709.29	948.805	171.757	10.3316	437.074	29.5815	268.938	18.6287	77.7587	449.765	1508.7	264.837	11.0755	4.66623	182.707	150.717	10.1805	15.7852	942.215	783.119	295.919	5.36669	1.54973	206.151	173.761	5.32017	19.2726	7.71439
aligned_4A1M_1-f,5_01_2450.raw	1230.22	620.902	115.414	8.81077	339.205	22.9635	215.03	17.0675	91.2697	1068.23	1431.05	202.914	25.075	7.31658	246.646	371.734	32.3906	61.4167	1468.48	814.711	198.916	8.62374	3.63645	149.88	141.436	11.237	24.796	9.94011
aligned_4A2M_2-F,1_01_2403.raw	1246.79	879.804	187.613	11.0377	496.815	13.7626	296.129	22.6785	98.3737	945.808	2228.93	471.088	34.2577	6.63268	273.792	477.284	48.8962	77.733	1622.85	882.146	412.896	21.754	4.24836	183.753	211.833	16.7246	47.3999	5.88812
aligned_4A3M_2-G,4_01_2428.raw	1111.71	799.385	172.454	10.3086	441.886	17.3046	218.475	17.3133	66.9741	736.491	1338.26	242.718	21.3484	9.07084	202.758	339.173	27.8203	62.8703	1168.87	643.772	266.231	9.64202	3.69173	169.522	132.499	10.1043	24.3679	8.42623
aligned_4A4F_1-f,6_01_2451.raw	58.0091	67.087	18.4063	0.19156	29.3573	2.78232	17.4783	2.87455	3.47012	32.4919	61.7187	22.053	1.41196	7.06114	13.8022	18.4465	2.61383	1.15801	42.3081	150.665	50.1067	0.17937	6.92326	22.8913	17.2424	2.58564	1.80953	2.06697
aligned_4A4F_1-f,6_01_2463.raw	402.331	303.309	77.2277	4.19313	138.397	7.88896	68.4544	4.65316	14.2999	156.341	277.527	67.2225	7.40993	3.56018	40.6365	40.4269	5.27718	3.76011	354.737	543.425	150.382	4.24594	4.74417	91.5018	56.7713	3.3906	8.98978	3.9965
aligned_4A5F_2-E,2_01_2410.raw	996.367	1113.61	242.056	12.2553	467.863	15.1873	381.808	30.9738	133.446	1147.29	2091.3	423.728	31.803	5.79841	284.325	520.517	44.2053	67.5358	1685.04	905.827	371.231	17.1942	3.39984	139.595	218.417	12.0744	40.9601	7.69569
aligned_4A6F_2-D,4_01_2458.raw	476.606	341.407	60.7565	9.87299	145.28	9.93084	56.2661	5.15351	9.95956	205.544	299.384	75.3041	6.53614	4.84581	51.3933	57.6306	6.15005	9.41511	288.28	344.665	86.8082	3.67449	5.88997	80.8351	50.1282	3.49352	7.23617	1.45469
aligned_4B1M_2-E,5_01_2434.raw	34.6662	39.1964	7.02017		26.9913	3.62442	10.7035	2.56284	3.05409										6.13859	20.0311	6.14522		6.31832	10.1796	6.60218	2.73508	0.266834	0.648703
aligned_4B1M_2-E,5_01_2461.raw	61.8309	87.5434	13.5716	3.86002	61.1078	3.66206	26.1996	2.32552	3.78202	11.8487	25.0755	7.92562		6.83043	7.60232	7.63817	2.49652	0.100537	19.7455	39.8551	12.7948	0.406889	4.52577	21.7548	14.8528	2.56301	0.885427	0.845232
aligned_4C1F_2-D,3_01_2417.raw	1220.11	866.181	235.972	13.2541	432.061	20.1795	307.912	26.804	106.56	591.056	1716.46	287.098	19.5674	4.49645	188.356	317.306	24.977	41.9858	1317.89	970.092	371.639	11.4884	2.73159	150.128	237.643	12.0382	32.8868	3.9419
aligned_4C2F_2-E,1_01_2402.raw	1170.53	1116.95	262.016	13.7154	429.551	17.0296	364.203	25.7859	117.688	488.533	1614.55	382.987	29.9509	5.4051	221.573	321.358	29.7669	55.8419	1166.44	1115.15	299.914	20.9477	2.48312	259.573	287.235	19.8455	63.6157	3.79241
aligned_5A1M_2-G,2_01_2412.raw	1386.16	1083.42	231.598	11.217	563.613	20.6149	409.429	26.2422	137.795	1029.2	1507.06	318.06	25.8365	7.44001	269.314	348.409	30.4218	59.082	1657.7	790.282	393.337	16.1638	2.6848	180.138	233.453	11.7676	51.5526	7.31119
aligned_5A2M_2-E,4_01_2459.raw	851.659	558.585	100.666	11.2769	249.829	9.66157	162.198	10.6027	39.2258	329.373	447.938	82.2458	6.28831	5.17125	45.9439	51.4816	5.35408	4.87915	331.856	453.856	136.911	4.42012	5.20414	182.669	129.917	6.34457	13.4677	2.89517
aligned_5A3F_2-F,6_01_2443.raw	1355.17	656.55	134.351	11.1332	565.122	30.2008	293.27	21.6237	113.667	525.294	1244.8	212.895	23.4013	7.58436	243.318	346.23	26.8165	46.3045	1299.83	666.609	340.281	8.59789	2.64906	241.166	230.151	12.6977	41.5478	5.58945
aligned_5A4F_2-A,4_01_2422.raw	312.468	316.511	44.7511	2.57029	126.797	9.21413	68.4472	6.4633	14.0159	31.0791	103.99	23.6436	3.80364	3.87478	19.0969	25.4373	6.62212	5.33109	476.506	527.031	111.937	5.69228	5.67674	91.1478	91.8547	6.92884	12.1429	2.9343
aligned_5B1M_2-H,4_01_2429.raw	1245.11	533.5	121.765	8.95986	413.838	31.578	220.381	14.9531	84.0176	472.466	1011.47	226.583	21.9846	5.84744	201.033	218.835	25.2943	45.7435	1208.99	1219.35	383.952	10.753	1.99857	269.238	315.451	17.4842	56.6745	7.26854
aligned_5B2M_2-A,6_01_2462.raw	56.4073	59.2856	11.1231	5.73354	54.7156	3.11362	26.4562	2.51314	3.96328										23.2785	48.2405	19.1813	2.02723	7.9352	33.4904	21.334	2.83061	1.94502	1.23924
aligned_5B3F_2-B,5_01_2431.raw	277.292	402.675	71.2308	2.48048	107.074	6.3113	57.8075	3.82725	11.0421	41.4616	121.579	38.9061	1.8776	7.14467	13.8405	26.333	3.3122	3.4978	52.3619	128.56	40.7517	0.14035	6.25425	23.1323	18.7278	2.09683	1.38551	1.372
aligned_5B3F_2-B,5_01_2460.raw	491.439	596.006	90.9821	18.2632	226.997	9.10599	113.607	6.38241	16.201	86.3538	116.62	37.1684	2.86467	5.04221	18.1907	26.89	3.38944	1.60604	156.705	247.292	50.6418	3.07302	2.90962	65.1628	51.7151	3.6509	5.54003	3.19261
aligned_5B4F_2-B,1_01_2399.raw	1396.17	755.747	134.684	5.1874	261.618	9.25827	168.353	8.38414	27.5099	243.87	385.608	95.2856	7.15215	2.37402	47.3448	68.836	6.36931	7.98827	366.472	390.534	86.21	2.37455	4.57703	113.686	77.7427	7.53703	9.9506	2.62588
aligned_5B5F_2-B,2_01_2407.raw	752.226	683.732	123.441	6.73779	238.301	5.7359	125.836	7.69695	34.6168	211.379	416.73	116.89	11.8078	2.17952	54.435	69.6081	7.91702	10.6369	297.634	312.154	78.8851	2.25129	11.0034	79.0869	51.1165	3.6006	8.94164	1.27065
Average S/N	1422.55	1158.96	207.139	12.9284	354.934	12.5205	320.197	23.7865	84.0106	803.282	1729.4	356.814	23.1229	5.68333	174.288	252.029	20.1871	34.2259	1145.06	888.384	286.45	9.39742	3.12388	185.041	164.646	8.05101	22.0203	4.76435
Average mass accuracy	2.58389	2.69517	2.97019	4.09201	4.01516	8.72483	0.805012	10.3377	6.93935	2.60038	2.31969	4.2686	4.08945	14.1843	3.66423	0.784919	8.61688	7.37728	1.60988	1.47053	1.10816	4.12153	23.7247	4.78069	7.15411	17.0662	11.1594	34.5095
Average IPQ	0.0729727	0.065591	0.062977	0.19244	0.0593596	0.627777	0.0582883	0.204804	0.11177	0.0639168	0.0648012	0.0572611	0.189712	1.20001	0.0790411	0.0563719	0.196329	0.141465	0.0756419	0.0712155	0.0573399	0.298053	1.45236	0.0585838	0.0572423	0.340343	0.173101	0.430466
Average S/N	1422.55	1158.96	207.139	12.9284	354.934	12.5205	320.197	23.7865	84.0106	803.282	1729.4	356.814	23.1229	5.68333	174.288	252.029	20.1871	34.2259	1145.06	888.384	286.45	9.39742	3.12388	185.041	164.646	8.05101	22.0203	4.76435
Abs Int (2+)	MIgGI1H3N4F1	MIgGI1H4N4F1	MIgGI1H5N4F1	MIgGI1H6N4F1	MIgGI1H4N4F1G1	MIgGI1H3N5F1	MIgGI1H5N4F1G1	MIgGI1H6N4F1G1	MIgGI1H5N4F1G2	MIgGII1H3N4F1	MIgGII1H4N4F1	MIgGII1H5N4F1	MIgGII1H6N4F1	MIgGII1H3N5F1	MIgGII1H4N4F1G1	MIgGII1H5N4F1G1	MIgGII1H6N4F1G1	MIgGII1H5N4F1G2	MIgGIII1H3N4F1	MIgGIII1H4N4F1	MIgGIII1H5N4F1	MIgGIII1H6N4F1	MIgGIII1H3N5F1	MIgGIII1H4N4F1G1	MIgGIII1H5N4F1G1	MIgGIII1H6N4F1G1	MIgGIII1H5N4F1G2	MIgGIII1H3N4
Fraction	0.97453	0.969149	0.963159	0.956555	0.957532	0.967691	0.950398	0.979084	0.975793	0.979692	0.975015	0.969749	0.963883	0.973755	0.964758	0.958368	0.951369	0.979981	0.975946	0.970741	0.964931	0.958508	0.969333	0.95946	0.952508	0.980108	0.976921	0.980236
Monoisotopic Mass	[1301.53166403]	[1382.55807574]	[1463.58448745]	[1544.61089916]	[1536.10324131]	[1403.07135029]	[1617.12965301]	[1698.15606472]	[1770.67481858]	[1221.49983253]	[1302.52624424]	[1383.55265595]	[1464.57906766]	[1323.03951879]	[1456.07140981]	[1537.09782151]	[1618.12423322]	[1690.64298708]	[1280.52638153]	[1361.55279324]	[1442.57920495]	[1523.60561666]	[1382.06606779]	[1515.09795881]	[1596.12437051]	[1677.15078222]	[1749.66953608]	[1207.49742713]
alignedLin_3A3F_1-f,4_01_2449.raw	9.82433e+06	9.28304e+06	2.16551e+06	265513	3.19347e+06		2.36387e+06	329428	606400	3.43419e+06	6.08675e+06	1.3919e+06	211135		835334	849523	165745	206917	4.61314e+06	4.60692e+06	1.5344e+06	148749		865531	641376	127846	158840
aligned_1A1M_2-B,4_01_2423.raw	8.63861e+06	7.61885e+06	1.71622e+06	184315	3.47794e+06		2.26015e+06	219753	542566	9.94249e+06	1.66611e+07	4.33437e+06	426261		2.15602e+06	2.83387e+06	335092	471352	8.80692e+06	7.34408e+06	2.20347e+06	159705		1.24568e+06	878285	122733	167194
aligned_1A2M_2-B,6_01_2439.raw	9.04603e+06	7.60702e+06	1.67898e+06	187237	3.07796e+06		2.062e+06	225808	517890	8.84407e+06	1.44639e+07	3.71264e+06	387314		1.81668e+06	2.42299e+06	309217	425878	8.80921e+06	7.238e+06	2.15458e+06	168299		1.15694e+06	829825	136996	175041
aligned_1A3F_2-A,1_01_2398.raw	6.77968e+06	5.36583e+06	1.08282e+06	90730.8	1.78392e+06		1.1399e+06	93474.3	247770	6.07901e+06	9.49459e+06	2.2636e+06	176855		974032	1.27031e+06	115026	150966	4.92901e+06	4.0309e+06	1.16639e+06	67588.4		621427	456916	49244.2	85410.6
aligned_1A4F_2-G,1_01_2404.raw	1.09368e+07	8.22793e+06	1.65503e+06	176996	2.82815e+06		1.93656e+06	203909	514145	9.61405e+06	1.45817e+07	3.50085e+06	356080		1.65967e+06	2.23499e+06	287632	421059	9.29903e+06	7.09976e+06	2.05338e+06	142866		1.10138e+06	822745	118700	180255
aligned_1B1M_2-C,1_01_2400.raw	1.18288e+07	9.6642e+06	1.87033e+06	144281	2.38243e+06		1.73899e+06	177738	424445	6.66023e+06	1.19321e+07	2.90022e+06	242812		1.26629e+06	1.80457e+06	214104	302652	7.45806e+06	6.11324e+06	1.87864e+06	107249		884222	689740	80458.8	129544
aligned_1B2M_2-G,3_01_2420.raw	1.46529e+07	1.2671e+07	2.69658e+06	255358	4.10549e+06		3.18283e+06	365931	782171	8.9362e+06	1.69949e+07	4.50445e+06	462617		2.27307e+06	3.261e+06	429274	604614	1.06731e+07	9.77681e+06	3.24074e+06	223720		1.77249e+06	1.41986e+06	187519	281953
aligned_1B3M_2-E,3_01_2418.raw	1.45345e+07	1.22326e+07	2.56405e+06	245394	3.68487e+06		2.82937e+06	341322	707540	7.75726e+06	1.46927e+07	3.86007e+06	383244		1.85671e+06	2.54015e+06	315313	398243	1.01567e+07	9.15299e+06	3.00018e+06	197919		1.54725e+06	1.20412e+06	164562	233473
aligned_1B4M_2-A,2_01_2406.raw	1.55478e+07	1.24557e+07	2.44107e+06	215677	3.45978e+06		2.71143e+06	311242	697961	8.65969e+06	1.57749e+07	3.93299e+06	357429		1.87025e+06	2.61384e+06	313541	420074	1.06569e+07	9.12147e+06	2.91705e+06	181369		1.55882e+06	1.25306e+06	152516	247573
aligned_1C1M_2-A,5_01_2430.raw	1.47296e+07	1.35507e+07	2.9653e+06	292609	3.97705e+06		3.18826e+06	394216	743348	9.44339e+06	1.72497e+07	4.58028e+06	493067		2.34797e+06	3.34596e+06	454811	658474	9.35132e+06	8.47489e+06	2.70827e+06	214864		1.41154e+06	1.09642e+06	194285	259212
aligned_1C2F_2-F,5_01_2435.raw	1.41131e+07	1.29634e+07	2.83776e+06	287380	3.76659e+06		3.0383e+06	376842	709735	8.91329e+06	1.58822e+07	4.15463e+06	451616		2.09045e+06	2.89166e+06	405823	557461	8.49196e+06	7.73053e+06	2.4572e+06	200181		1.25027e+06	958860	174437	216700
aligned_1C3F_2-G,5_01_2436.raw	1.21702e+07	1.17541e+07	2.69155e+06	257456	3.76009e+06		2.82125e+06	320501	577347	8.38759e+06	1.54328e+07	4.11804e+06	429007		2.02715e+06	2.79274e+06	349517	491929	6.83381e+06	6.19881e+06	1.93596e+06	164106		988483	733513	132705	169732
aligned_2A2F_2-H,3_01_2421.raw	1.41561e+07	1.26002e+07	2.71512e+06	255962	4.40253e+06		3.21077e+06	366211	735652	5.52257e+06	9.59192e+06	2.49451e+06	299008		1.20644e+06	1.47291e+06	245542	321402	8.65928e+06	8.77676e+06	3.00016e+06	199289		1.66505e+06	1.29012e+06	160005	253029
aligned_2A3F_2-B,3_01_2415.raw	1.41546e+07	1.21151e+07	2.55534e+06	257742	3.75639e+06		2.82623e+06	369061	754872	4.74369e+06	8.24608e+06	2.11611e+06	262613		1.03041e+06	1.25161e+06	225205	288790	8.47076e+06	8.46828e+06	2.89188e+06	197880		1.48996e+06	1.16721e+06	164181	244607
aligned_2A4F_1-f,2_01_2447.raw	8.58117e+06	8.286e+06	1.93908e+06	235573	3.95715e+06		2.65402e+06	324780	612417	3.82714e+06	6.95565e+06	1.82001e+06	200804		867606	1.00336e+06	129764	160731	5.96243e+06	6.22959e+06	2.14538e+06	143004		1.17691e+06	865368	104743	160151
aligned_2A5M_2-H,2_01_2413.raw	1.37763e+07	1.20667e+07	2.58226e+06	246269	3.8964e+06		2.91507e+06	360673	736780	5.04763e+06	8.69877e+06	2.23688e+06	266102		1.07524e+06	1.29398e+06	225398	288343	8.47404e+06	8.45369e+06	2.88423e+06	185198		1.51019e+06	1.17085e+06	148014	236092
aligned_2B1F_2-C,5_01_2432.raw	1.06915e+07	8.44522e+06	1.80889e+06	205421	3.32247e+06		2.16601e+06	253181	594798	8.33149e+06	1.33152e+07	3.18866e+06	352973		1.70666e+06	1.83844e+06	243544	307641	7.94395e+06	7.3074e+06	2.33249e+06	178409		1.25392e+06	894111	142603	192109
aligned_2B2M_2-D,1_01_2401.raw	9.13935e+06	6.89692e+06	1.38271e+06	127838	2.53675e+06		1.66301e+06	159966	472806	7.45668e+06	1.1002e+07	2.40945e+06	221067		1.23978e+06	1.37554e+06	161729	219058	6.11573e+06	5.28284e+06	1.64841e+06	99153.1		908341	649323	72043.4	119520
aligned_2B3M_2-C,2_01_2408.raw	9.87135e+06	7.63234e+06	1.61366e+06	171764	3.13154e+06		2.09889e+06	230189	638080	7.77546e+06	1.16825e+07	2.66347e+06	270526		1.43295e+06	1.52442e+06	189091	250300	7.09081e+06	6.39038e+06	2.07474e+06	136117		1.18021e+06	854419	101318	172220
aligned_2C1M_2-F,4_01_2427.raw	1.87997e+07	1.42426e+07	2.75183e+06	299344	4.30572e+06		3.28258e+06	485947	966575	1.06657e+07	1.82783e+07	4.21955e+06	452564		2.32906e+06	2.70758e+06	394024	496829	1.00613e+07	8.45645e+06	2.59726e+06	231272		1.47067e+06	1.08001e+06	215581	271924
aligned_2C2M_2-F,2_01_2411.raw	2.15308e+07	1.52888e+07	2.76746e+06	288574	4.39485e+06		3.29701e+06	478857	948621	1.09301e+07	1.79202e+07	3.92434e+06	406050		2.16657e+06	2.52799e+06	362259	463529	1.04804e+07	8.5547e+06	2.60426e+06	205411		1.52815e+06	1.12874e+06	190922	261531
aligned_3A1M_1-f,3_01_2448.raw	5.99148e+06	6.0821e+06	1.45567e+06	190132	2.63626e+06		1.7537e+06	219022	402864	4.30215e+06	6.9557e+06	1.50587e+06	170531		983822	905517	120573	157856	3.05721e+06	2.89791e+06	890049	88460.5		562073	384067	70434.1	89947.6
aligned_3A2M_2-D,2_01_2409.raw	8.49962e+06	7.78045e+06	1.74973e+06	171628	2.34357e+06		1.6509e+06	193177	378045	4.09087e+06	6.44757e+06	1.33845e+06	147866		820561	814592	118104	157289	3.57834e+06	3.27556e+06	996166	85670.2		588542	409329	67649.3	92486.5
aligned_3A4F_2-C,6_01_2440.raw	7.3391e+06	7.35034e+06	1.72015e+06	181880	2.86487e+06		1.96976e+06	222179	441287	5.20585e+06	8.29826e+06	1.71055e+06	179818		1.04325e+06	952952	127305	163708	3.03081e+06	2.78874e+06	805228	81174.9		645862	438670	72846.9	98347.2
aligned_3A5F_2-C,4_01_2424.raw	1.03408e+07	9.8626e+06	2.27851e+06	228499	3.16497e+06		2.23586e+06	279318	523289	4.9345e+06	8.63666e+06	1.93256e+06	198458		1.03137e+06	1.00784e+06	144022	177666	4.35821e+06	4.37214e+06	1.4216e+06	116428		868601	630908	95928	132630
aligned_3B1M_2-D,5_01_2433.raw	6.28037e+06	5.17353e+06	1.04468e+06	119833	1.86593e+06		1.04697e+06	126938	252752	2.54086e+06	4.66378e+06	927009	105708		456414	416952	72055.1	88589.7	2.49849e+06	2.45629e+06	754974	70866.1		454963	339786	61438.1	81991
aligned_3B2M_2-D,6_01_2441.raw	6.07752e+06	5.07696e+06	1.02773e+06	120011	1.85557e+06		1.05608e+06	124717	237879	2.55481e+06	4.81508e+06	1.00193e+06	115986		465641	477600	83596.5	102669	2.45774e+06	2.44129e+06	737802	67895.8		453088	325379	57352.4	73502.3
aligned_3B3M_2-F,3_01_2419.raw	7.7697e+06	6.78165e+06	1.48565e+06	148971	2.60431e+06		1.70195e+06	174123	409683	3.85045e+06	7.8408e+06	1.92272e+06	177404		870727	1.05356e+06	127176	165468	4.13908e+06	4.36028e+06	1.51366e+06	111972		906274	729095	91268.1	139565
aligned_3B4F_2-C,3_01_2416.raw	7.13141e+06	5.92444e+06	1.22557e+06	131836	2.35186e+06		1.36346e+06	146444	319974	3.24412e+06	5.94129e+06	1.22278e+06	124879		613598	584027	88189.9	112360	3.27235e+06	3.22713e+06	1.01671e+06	83037.4		638581	462051	66289.5	101121
aligned_3B5F_2-E,6_01_2442.raw	7.13015e+06	5.83772e+06	1.19441e+06	149196	2.1176e+06		1.236e+06	155380	306113	3.04191e+06	5.45654e+06	1.10367e+06	142984		572239	537284	101800	125774	3.16925e+06	3.16334e+06	985793	91324.7		583022	417161	72405.2	96312.6
aligned_4A1M_1-f,5_01_2450.raw	4.05052e+06	3.34015e+06	767913	138889	1.71789e+06		1.04723e+06	140871	324963	5.89866e+06	9.73158e+06	2.35025e+06	299127		1.79987e+06	1.9537e+06	260495	348715	5.49026e+06	5.10065e+06	1.63437e+06	152931		1.1087e+06	786258	120066	174020
aligned_4A2M_2-F,1_01_2403.raw	2.43905e+06	2.00212e+06	420047	48434.6	759713		468185	46095.5	119436	2.89144e+06	4.76753e+06	1.06656e+06	115605		712105	840204	103789	159908	2.52525e+06	2.29441e+06	721871	53613.1		463960	347121	40478.2	72335.2
aligned_4A3M_2-G,4_01_2428.raw	4.27662e+06	3.53982e+06	780559	120276	1.48881e+06		886028	117415	248974	6.33909e+06	9.90291e+06	2.31166e+06	299667		1.69057e+06	1.82683e+06	261570	376701	5.03235e+06	4.73416e+06	1.51825e+06	138563		1.03398e+06	714736	109826	161782
aligned_4A4F_1-f,6_01_2451.raw	277933	233265	82038.8	32515.2	89758.3		59925.1	30864.1	33774.4	147458	259068	77890	30523.2		56303.3	54631.7	23198.1	25857.7	373456	338895	107816	30585.9		65759.1	48183.1	23800.1	25684.9
aligned_4A4F_1-f,6_01_2463.raw	450594	385856	98330.1	31252.4	155533		102423	30810.3	39426.7	262656	451172	121079	38030.8		74877.5	83575	28754.5	34426.7	650612	632112	200802	31898.9		116975	91788.8	25860	30659.9
aligned_4A5F_2-E,2_01_2410.raw	6.02725e+06	5.03308e+06	1.15612e+06	137837	2.22618e+06		1.52023e+06	165812	465217	6.23925e+06	1.05986e+07	2.63684e+06	295641		1.89479e+06	2.32923e+06	290727	478018	5.41618e+06	5.19707e+06	1.76715e+06	129886		1.18663e+06	896754	109029	185316
aligned_4A6F_2-D,4_01_2458.raw	354718	255907	59599.6	26037.6	96923.2		57809.8	20977.6	25034.5	306531	483347	123101	35300.8		78810.8	86533.9	25726.9	35398.2	367527	303232	90760.3	23424.6		78468.7	57269.1	20842.9	23935.8
aligned_4B1M_2-E,5_01_2434.raw	158513	120837	39961.3	21308.8	56217.5		35403	19613.4	19985.8										102120	80779.2	29809.8	25166.8		37240	26014.1	19897.3	20189.4
aligned_4B1M_2-E,5_01_2461.raw	104381	82224.3	28134.8	19032.6	51545.9		34400.7	15854	17541.5	53562.2	80339.6	35567.2	22091.3		27496.8	24421.9	16332.5	18721.7	74545.8	68038.3	26762.4	17841.7		36086.1	26401.5	15102.4	15915.6
aligned_4C1F_2-D,3_01_2417.raw	4.34896e+06	3.91897e+06	941124	108928	1.49527e+06		1.03428e+06	119837	284929	2.91553e+06	5.29283e+06	1.35125e+06	176343		795575	956986	142802	207859	3.8415e+06	3.81362e+06	1.25244e+06	101351		734602	564778	83396.8	128607
aligned_4C2F_2-E,1_01_2402.raw	3.65389e+06	3.1961e+06	740827	73611.1	1.17869e+06		830268	75235	202268	1.92437e+06	3.39381e+06	855525	97763.6		467688	584637	77731.8	123223	2.78009e+06	2.68324e+06	865147	59995.7		600899	464513	49302.8	100805
aligned_5A1M_2-G,2_01_2412.raw	6.94666e+06	5.60101e+06	1.20791e+06	151033	2.90221e+06		1.74455e+06	171978	511196	6.86702e+06	1.04121e+07	2.35703e+06	297148		1.94866e+06	1.92686e+06	273431	417949	7.29365e+06	7.7382e+06	2.73995e+06	185624		1.96401e+06	1.50082e+06	152782	313917
aligned_5A2M_2-E,4_01_2459.raw	736976	611692	142043	39745.6	297549		208867	33988	58115.2	324079	513922	113501	32503.9		71111.1	67531.5	24312.7	29405.4	477505	463489	142759	28106.3		163513	121396	24858.3	31403.3
aligned_5A3F_2-F,6_01_2443.raw	4.9277e+06	3.82848e+06	845048	130609	2.20772e+06		1.28096e+06	148901	376361	3.55965e+06	6.67497e+06	1.88759e+06	280572		1.11132e+06	1.37493e+06	229674	310742	5.88774e+06	5.90467e+06	1.96322e+06	162916		1.27152e+06	974734	136977	219171
aligned_5A4F_2-A,4_01_2422.raw	2.98087e+06	2.33736e+06	537612	168640	1.13624e+06		602698	174417	268766	759856	1.34752e+06	500201	237901		342952	366849	185941	195816	4.14043e+06	4.56001e+06	1.63417e+06	213820		930863	727835	175005	204837
aligned_5B1M_2-H,4_01_2429.raw	3.08256e+06	2.21518e+06	443652	83793.7	1.06345e+06		585729	82815.3	192142	2.25693e+06	3.86355e+06	985580	167788		638101	713189	139070	175919	5.43712e+06	6.29023e+06	2.31904e+06	153700		1.39765e+06	1.12547e+06	128708	234091
aligned_5B2M_2-A,6_01_2462.raw	68811.2	57290.3	24171.7	20385.6	45779.3		30541.7	15892.6	17175.5										89216.9	85743.4	34492.1	20607.3		47096.1	35969.5	16678.9	18296.4
aligned_5B3F_2-B,5_01_2431.raw	655506	607072	130695	28927	171225		114083	26684.8	35197	214800	408613	120018	41704.8		72254.5	76468.7	31907	34544.3	342252	282663	86249.3	30669.8		71324.5	52451.9	25465.2	27961.7
aligned_5B3F_2-B,5_01_2460.raw	410329	352869	81603.6	41786.9	165694		114151	24630.1	36504.5	120095	209883	67717.2	29309.4		43618.7	44838	22790.8	26427	233395	198069	63781.5	24331.5		77923.3	59518.1	20161.6	22383.2
aligned_5B4F_2-B,1_01_2399.raw	351269	270462	54623.7	11381.8	104067		66400	11233.3	20071.5	128188	206626	54921.8	14574.6		29443.2	33607.4	12025.1	15475.2	167132	147733	47522	10881.1		52841	41566.5	11572.2	15370.8
aligned_5B5F_2-B,2_01_2407.raw	548888	463835	92000.4	17502.4	151736		100252	16359	31960.7	228818	453030	118074	26181		57975.9	73091.4	20355.8	25441	315178	256841	78310.2	16672.1		73049.8	54705.8	15304.1	19552.7
alignedLin_2A1F_1-A,1_01_880.raw	6.08497e+06	3.61621e+06	488316	73314.8	370136		3.84031e+06	1.0331e+06	70585.2	3.65077e+07	7.01628e+07	1.55283e+07	934904		170359	111261	71443.2	65717.8	1.6042e+06	1.0403e+06	275309	50863		381519	218093	38656.9	85616.1

## Sheet: Supplementary Table S1E
Supplementary Table S1E
Mass Accuracy [ppm] (3+)	MIgGI1H3N4F1	MIgGI1H4N4F1	MIgGI1H5N4F1	MIgGI1H6N4F1	MIgGI1H4N4F1G1	MIgGI1H3N5F1	MIgGI1H5N4F1G1	MIgGI1H6N4F1G1	MIgGI1H5N4F1G2	MIgGII1H3N4F1	MIgGII1H4N4F1	MIgGII1H5N4F1	MIgGII1H6N4F1	MIgGII1H3N5F1	MIgGII1H4N4F1G1	MIgGII1H5N4F1G1	MIgGII1H6N4F1G1	MIgGII1H5N4F1G2	MIgGIII1H3N4F1	MIgGIII1H4N4F1	MIgGIII1H5N4F1	MIgGIII1H6N4F1	MIgGIII1H3N5F1	MIgGIII1H4N4F1G1	MIgGIII1H5N4F1G1	MIgGIII1H6N4F1G1	MIgGIII1H5N4F1G2	MIgGIII1H3N4
Fraction	0.97453	0.969149	0.963159	0.956555	0.957532	0.967691	0.950398	0.979084	0.975793	0.979692	0.975015	0.969749	0.963883	0.973755	0.964758	0.958368	0.951369	0.979981	0.975946	0.970741	0.964931	0.958508	0.969333	0.95946	0.952508	0.980108	0.976921	0.980236
Monoisotopic Mass	[868.023534844]	[922.04114265]	[976.058750457]	[1030.07635826]	[1024.40458636]	[935.716659017]	[1078.42219417]	[1132.43980197]	[1180.78563787]	[814.668980511]	[868.686588317]	[922.704196123]	[976.721803929]	[882.362104684]	[971.050032026]	[1025.06763983]	[1079.08524764]	[1127.43108354]	[854.020013178]	[908.037620984]	[962.05522879]	[1016.0728366]	[921.713137351]	[1010.40106469]	[1064.4186725]	[1118.4362803]	[1166.78211621]	[805.334043578]
alignedLin_3A3F_1-f,4_01_2449.raw	6.48084	7.66885	3.15856	7.84873	10.8204	6.04292	1.6143	5.2584	7.0994	5.91939	8.72433	3.90412	11.5513	23.7343	7.74937	2.18235	7.00941	4.60351	2.05651	0.356563	2.86128	9.85912	20.3142	9.42759	1.19199	8.87039	4.39164	235.167
aligned_1A1M_2-B,4_01_2423.raw	6.3007	2.99522	10.0949	2.38854	1.60133	6.22299	8.12231	1.26562	1.86073	3.95971	3.60042	1.08914	14.3552	32.5928	1.37393	1.43761	9.33767	1.85719	4.23258	8.90433	4.81327	15.7667	25.3222	0.631698	4.80707	4.72128	3.1414	36.6649
aligned_1A2M_2-B,6_01_2439.raw	9.90206	7.31265	5.61999	9.41783	5.31004	9.24979	6.56526	6.10176	0.884186	3.71414	4.42067	1.34686	2.06282	21.1368	10.5856	1.32054	2.99354	4.92248	5.53448	8.80534	2.98143	26.4825	42.3497	6.9218	1.03581	7.35223	0.997664	39.0449
aligned_1A3F_2-A,1_01_2398.raw	5.31714	5.33319	11.5512	2.11467	5.79946	5.90564	1.56385	6.71234	5.18902	1.3382	4.55444	5.70607	4.12429	10.5184	5.9648	5.17608	3.09899	9.75058	3.89157	5.72213	1.18819	21.7169	19.8128	8.53183	3.19649	8.25139	2.23034	237.803
aligned_1A4F_2-G,1_01_2404.raw	2.63581	6.3953	7.4953	6.45509	7.12676	1.33998	6.81383	2.80776	5.30706	0.823404	2.68252	7.48333	2.27894	8.84006	4.54157	3.41316	7.58201	8.88196	0.655847	1.92213	1.3164	31.6654	31.8788	6.76905	2.96349	6.57834	1.10388	242.819
aligned_1B1M_2-C,1_01_2400.raw	3.79352	4.24764	6.15001	3.39722	4.76352	16.8937	0.315187	1.99731	1.97885	0.948677	2.42414	16.6472	7.54031	35.101	4.02678	2.94515	4.84951	10.7315	0.497237	4.64402	5.07257	7.54089	28.2594	4.10992	2.63733	5.96132	7.99596	239.648
aligned_1B2M_2-G,3_01_2420.raw	2.38148	1.56525	2.04475	13.8507	1.67648	8.41184	7.47352	2.72263	0.379707	1.78504	4.93257	0.3607	0.736248	23.6064	2.77547	3.88429	6.36158	5.35335	1.95546	5.30209	3.97696	12.7755	16.7026	0.606548	12.48	4.0234	11.0522	24.925
aligned_1B3M_2-E,3_01_2418.raw	1.85808	4.00119	4.31253	9.3732	4.49809	11.4467	1.78219	6.45205	12.4828	4.56395	5.55192	0.817645	2.97242	23.4659	2.42109	0.507157	4.60122	7.19793	4.67112	0.714897	5.5441	0.440808	36.3255	2.97735	0.157248	3.73867	4.32569	36.7259
aligned_1B4M_2-A,2_01_2406.raw	1.05212	2.68856	0.0489024	19.7572	4.44659	1.03725	2.40139	0.893717	0.804372	2.64934	6.82075	6.41642	8.27031	28.8639	4.46896	7.40639	4.00279	1.70158	3.38185	8.72988	4.99904	9.32976	27.5682	10.355	2.63742	4.87036	3.92938	247.456
aligned_1C1M_2-A,5_01_2430.raw	2.0072	0.0276373	3.72353	14.2611	1.68934	7.85773	3.20133	3.24223	10.5691	4.1331	5.5804	1.63911	1.07487	23.0288	9.20336	0.510756	4.20047	3.8247	5.58589	0.89838	7.0797	53.7071	32.8689	2.71304	0.923829	7.66322	5.07959	33.5792
aligned_1C2F_2-F,5_01_2435.raw	9.02267	7.04882	5.3358	8.83215	5.97398	8.93312	6.06303	7.54977	0.110912	2.96256	0.100576	6.73254	4.03261	27.6398	2.01042	6.59223	2.51317	5.13199	0.94269	0.626248	0.927846	10.146	29.0862	5.90098	0.336407	9.05367	4.1648	50.5227
aligned_1C3F_2-G,5_01_2436.raw	9.7379	6.37539	5.92557	8.09503	5.13968	8.84121	8.3626	6.82537	1.54679	6.85384	6.30703	0.119439	4.86601	24.5401	10.8403	2.43937	11.6175	2.74199	2.01543	7.27118	5.98232	16.3361	22.7901	2.55867	9.44923	1.7853	8.72063	244.881
aligned_2A2F_2-H,3_01_2421.raw	2.07297	6.63708	1.2352	18.6424	2.64064	4.2738	7.07516	0.503392	0.160966	1.69914	4.40508	1.65854	10.8991	23.8059	1.49983	4.25375	13.035	0.25829	2.36549	2.76351	0.465893	37.3695	33.1731	4.11335	2.40074	5.6285	2.79924	38.5291
aligned_2A3F_2-B,3_01_2415.raw	5.16367	4.57221	0.264749	18.2213	6.08387	11.1661	2.18667	4.45828	17.883	4.85601	3.34955	2.96888	8.82356	24.1844	6.63584	3.74856	4.74319	13.6128	0.501459	2.16721	1.78803	27.0733	37.5974	6.43208	12.2162	8.77828	13.9132	22.2801
aligned_2A4F_1-f,2_01_2447.raw	4.02702	4.60553	1.76617	14.5956	9.03019	12.9548	0.711514	10.5461	6.90772	0.814155	0.553241	2.74166	7.23043	25.425	2.17139	0.0517748	8.63951	3.78337	3.25689	1.90797	6.33831	6.40818	33.2293	0.229852	3.43732	3.50915	10.6753	33.7359
aligned_2A5M_2-H,2_01_2413.raw	3.61016	6.55213	1.14312	17.7216	5.49369	3.42901	4.19455	0.161895	1.4848	2.68861	0.740986	0.813303	2.86491	20.0063	6.36461	3.97501	3.78657	13.3532	1.3572	1.26514	0.0216981	25.9972	38.4758	0.0979881	10.4057	1.5394	9.15482	26.4979
aligned_2B1F_2-C,5_01_2432.raw	1.07173	3.42216	6.64598	14.544	0.219275	3.48278	8.16253	0.217775	2.16539	1.35666	2.00637	4.95581	11.1624	44.5123	1.90162	6.56978	4.42848	5.0228	2.27667	2.25004	0.224797	40.1431	30.7749	0.48061	0.840439	6.50763	3.7915	39.2014
aligned_2B2M_2-D,1_01_2401.raw	3.64279	7.00799	3.81169	15.1057	10.7081	1.421	4.99874	9.42887	3.70987	1.71871	1.09383	1.41136	6.36424	26.5209	11.7356	1.57755	6.93797	5.91406	2.29381	3.1835	1.027	22.1768	30.996	8.52565	0.828258	7.55923	3.90952	240.104
aligned_2B3M_2-C,2_01_2408.raw	3.35628	6.21034	0.450138	17.6609	4.62106	2.91712	3.93853	1.23545	1.78122	0.81681	3.67232	9.44264	4.83755	25.1479	3.10381	9.27678	0.999065	3.27961	4.41718	3.37466	2.28101	5.27669	31.778	6.63259	0.955517	9.21299	0.459697	48.5011
aligned_2C1M_2-F,4_01_2427.raw	0.194125	2.41093	2.18245	16.338	0.879502	6.83452	3.59782	1.93552	12.7848	4.81008	4.60731	3.11789	3.06061	21.7492	6.21641	2.40621	4.32624	3.56837	5.44075	2.17351	4.4188	30.1192	11.9808	1.55961	4.92981	2.156	0.253274	32.5809
aligned_2C2M_2-F,2_01_2411.raw	3.78565	2.76081	1.0288	18.3112	5.56706	9.49881	1.98755	4.85433	1.46946	0.857588	2.22907	1.53964	5.70239	44.5122	3.62263	0.846673	7.45828	7.86099	2.00297	0.11451	2.69861	34.0009	34.2081	3.83793	11.1565	4.5007	12.5575	246.648
aligned_3A1M_1-f,3_01_2448.raw	1.78376	1.9364	0.864492	1.01468	0.0913599	10.3205	0.952912	1.63066	10.7143	0.0310256	2.04482	3.59399	20.3913	0.87665	1.55296	3.99145	16.3062	4.57002	3.12883	4.37194	0.853485	15.804	26.7005	9.55934	4.90613	3.60495	20.7794	247.85
aligned_3A2M_2-D,2_01_2409.raw	1.66233	4.11117	1.268	7.22788	3.53069	6.32395	2.93268	2.37455	4.07558	2.44921	1.36557	8.24346	4.74869	28.241	0.762065	2.71462	7.84523	9.46542	4.1593	8.16356	4.09155	10.0144	25.907	10.4991	5.01207	3.781	7.62646	246.421
aligned_3A4F_2-C,6_01_2440.raw	3.89812	6.4659	4.78838	5.12418	9.62412	10.4006	2.74785	7.06912	1.01885	2.21482	3.12673	1.44928	3.60266	24.219	6.3951	0.157772	4.84433	2.5039	0.513688	1.11319	1.15782	0.123937	14.4524	3.01426	14.2893	9.29661	8.84146	26.2627
aligned_3A5F_2-C,4_01_2424.raw	0.190318	4.75259	6.33404	4.96782	1.07144	8.93729	7.61888	1.35387	3.57812	6.35622	5.85064	4.09759	13.3898	24.9585	7.94805	2.32111	9.22162	1.43408	0.669668	4.77664	7.07696	6.98162	25.2869	6.69723	17.908	9.5764	15.9897	236.754
aligned_3B1M_2-D,5_01_2433.raw	1.31773	1.97839	4.95117	0.00920992	1.10417	6.8011	5.99735	3.37287	4.06457	4.26613	5.61068	0.291623	7.57211	29.8811	9.57161	0.806669	6.21987	1.65095	4.51783	2.28473	3.67726	36.9041	34.6116	5.55181	4.78435	3.00842	8.85611	217.47
aligned_3B2M_2-D,6_01_2441.raw	4.52226	1.45191	9.81261	1.34403	3.43106	7.75216	7.48086	2.59734	0.915241	1.37252	2.68608	1.24242	5.65583	30.0682	9.30508	1.06554	4.69642	4.71844	0.468727	5.15572	5.67491	6.43937	24.5772	9.75295	12.6797	10.4227	0.967727	219.807
aligned_3B3M_2-F,3_01_2419.raw	2.37839	5.0207	4.57376	6.63254	4.15741	2.14955	3.92503	4.52278	7.12016	2.12945	1.09993	5.26987	4.07051	45.9284	0.537301	6.51518	11.9882	5.83104	4.07183	2.82189	2.49371	33.2646	31.2957	4.31493	1.95361	8.39077	1.79551	32.0568
aligned_3B4F_2-C,3_01_2416.raw	1.25055	4.45182	1.20699	5.32132	3.59555	1.38999	5.32137	2.07087	5.06219	4.78072	8.57247	5.03287	10.9399	26.823	9.6532	5.99764	5.01039	8.74337	1.75019	3.778	7.3854	1.62333	32.86	1.5952	6.03348	8.77695	8.04941	230.195
aligned_3B5F_2-E,6_01_2442.raw	1.83255	4.05506	3.72575	12.4732	5.32558	5.31111	3.68474	5.69962	6.77807	4.12869	4.97985	6.26031	13.4943	31.4024	5.21585	0.101765	6.8281	3.08554	1.82329	3.63426	7.07331	30.2737	42.9835	1.42919	4.18545	9.47061	6.13304	36.2626
aligned_4A1M_1-f,5_01_2450.raw	2.61161	4.65605	3.0806	5.04293	1.9154	3.8873	4.0765	4.19272	9.79877	4.86221	6.61055	3.4438	15.3325	29.0706	14.1412	3.10621	10.4429	7.26155	1.17904	1.8937	0.495076	10.0984	17.4269	5.71706	1.61487	6.30415	4.53784	59.388
aligned_4A2M_2-F,1_01_2403.raw	4.37366	7.29602	4.88404	9.87269	5.9057	9.84164	3.42584	7.5848	5.5146	2.75173	4.43437	3.96257	1.19541	33.0969	4.29229	2.55704	1.0374	6.2119	2.16863	2.14809	0.644733	34.2537	23.2201	5.89242	2.62435	3.96189	0.496343	239.715
aligned_4A3M_2-G,4_01_2428.raw	2.48656	0.383916	2.95251	5.62702	0.338496	3.51112	5.28498	0.217916	5.75224	2.50299	0.0154979	2.38126	12.1959	25.475	0.103771	5.10165	6.72822	4.76321	5.62897	1.59588	5.8895	0.74965	19.0851	3.72561	0.0120685	2.30567	4.83089	29.9974
aligned_4A4F_1-f,6_01_2451.raw	3.06194	0.408427	7.45648	9.82377	1.43707	8.84549	7.16527	4.47745	3.71526	4.35206	52.8023	176.727	190.786	218.481	106.686	78.4669	63.3418	11.467	4.25693	3.67771	1.76916	25.6264	18.7588	10.3998	11.2166	5.20837	5.17206	166.949
aligned_4A4F_1-f,6_01_2463.raw	0.0696648	1.2098	1.20406	20.8536	1.34647	1.7479	2.38524	19.4397	9.96997	5.91917	0.230036	1.10474	121.231	150.34	1.65584	0.667904	17.2904	12.1044	2.40317	1.54002	1.59233	23.56	27.3833	1.31976	6.12261	1.13768	3.78144	50.3694
aligned_4A5F_2-E,2_01_2410.raw	3.45142	6.41805	7.16185	1.99053	6.16823	4.33595	5.25698	2.37617	5.18589	2.80069	7.51324	6.65385	7.6729	20.9082	2.32288	7.898	3.66719	2.37421	5.19307	1.14748	6.50627	3.93981	21.6491	3.3396	1.46284	3.88029	1.21566	47.2082
aligned_4A6F_2-D,4_01_2458.raw	3.3718	1.99199	7.269	6.4426	1.08262	29.7142	3.60756	1.14291	4.52914	8.07865	0.101008	8.31669	12.0411	155.765	3.50575	0.521444	6.43251	13.7205	2.6971	2.485	0.8061	19.5115	29.9388	3.00903	4.02058	3.91895	8.66337	219.404
aligned_4B1M_2-E,5_01_2434.raw	0.263625	3.66267	6.13754	0.618501	4.78053	18.5377	6.41991	25.4046	6.83947	0	0	0	0	0	0	0	0	0	12.737	0.00116582	14.1959	0.979224	207.973	24.1345	14.522	3.16988	9.02038	160.735
aligned_4B1M_2-E,5_01_2461.raw	2.43543	5.22928	4.4207	2.17188	4.70754	10.9302	6.23354	19.9542	7.43848	201.281	213.397	2.59841	3.759	145.035	7.80698	2.26932	7.88197	28.6231	12.1462	0.42817	10.2511	17.8854	199.378	0.487121	7.53521	24.8975	9.19051	219.025
aligned_4C1F_2-D,3_01_2417.raw	1.00578	1.57807	2.91291	11.4868	1.60073	3.8168	5.73537	2.83836	7.13786	0.245691	2.29614	2.29339	9.1481	5.89363	3.48112	1.94604	8.22555	8.88615	0.0969598	0.408806	0.00288553	36.3941	30.5561	0.608626	1.4255	6.74141	0.337327	38.1862
aligned_4C2F_2-E,1_01_2402.raw	3.13385	0.457405	4.39864	1.46724	2.02465	5.6492	7.10777	0.570838	1.63094	1.07238	0.928133	6.92552	4.12572	21.0772	3.51754	0.0823774	5.26989	7.04078	0.454389	0.0470468	0.577254	33.2799	28.9078	2.16491	1.70578	4.72091	0.677079	243.126
aligned_5A1M_2-G,2_01_2412.raw	2.91264	1.4233	3.69134	9.27181	3.56844	0.205353	2.9116	0.596853	13.1468	3.08092	2.34479	0.31265	2.73814	11.5261	6.92696	2.76766	3.5825	9.91177	5.49722	2.24038	5.50224	35.4664	28.6744	4.13209	2.03733	6.42041	4.09789	31.5758
aligned_5A2M_2-E,4_01_2459.raw	2.85712	3.30139	8.88458	1.80924	3.45336	13.309	0.265324	1.71933	3.30463	4.2206	3.56953	14.913	18.2899	126.867	3.40155	7.10958	4.06953	10.8056	1.47074	7.95892	7.74641	0.71251	26.6186	3.92436	3.09659	18.5769	4.44406	225.216
aligned_5A3F_2-F,6_01_2443.raw	7.11304	4.10804	8.59703	5.30488	0.868709	8.88831	7.36235	2.39888	2.51957	2.95863	1.1638	7.59528	0.439406	218.892	1.03033	3.62843	0.314224	9.76369	7.54695	0.626424	11.6556	2.426	25.9008	1.36966	11.8135	3.60497	9.91395	44.6311
aligned_5A4F_2-A,4_01_2422.raw	3.94208	4.58297	0.378217	24.9145	2.07133	1.916	0.526578	8.17799	4.02247	5.45237	1.71597	61.2864	160.043	170.592	6.48131	2.83635	9.62929	155.604	3.35704	7.29856	4.21013	4.00158	25.4008	3.62771	7.25961	0.894392	6.00096	179.036
aligned_5B1M_2-H,4_01_2429.raw	3.52964	0.154577	8.25649	1.69896	2.33182	3.16886	6.78247	1.87796	3.3248	1.24612	3.43708	0.792837	0.150515	17.8684	0.33599	4.45308	10.8395	2.95808	1.68171	4.34265	3.04475	7.19002	27.6589	9.99524	2.85891	5.71078	5.88526	54.515
aligned_5B2M_2-A,6_01_2462.raw	2.92781	5.6887	0.452118	22.398	9.52324	8.03445	3.91567	15.9268	2.69524	0	0	0	0	0	0	0	0	0	0.367648	1.66425	1.91965	21.9135	181.111	5.59801	4.57129	4.01189	2.78412	202.909
aligned_5B3F_2-B,5_01_2431.raw	2.5081	0.119978	5.23842	4.26978	1.35351	32.3899	5.53439	0.902325	3.91205	219.86	2.98538	15.0054	10.1732	149.107	4.33717	4.92821	4.61592	12.7284	7.14867	9.06824	0.51618	20.8776	23.371	8.88314	2.67117	5.54619	16.8106	196.877
aligned_5B3F_2-B,5_01_2460.raw	0.786259	5.10056	8.84396	0.89409	4.43955	12.6253	7.88403	0.799709	8.02468	10.9748	2.17795	2.5753	109.006	148.821	4.51311	4.48083	6.14693	12.1151	2.11018	5.96673	4.00624	11.8095	5.04542	3.98415	3.74928	10.0915	8.14921	140.306
aligned_5B4F_2-B,1_01_2399.raw	1.34874	1.46866	2.12107	9.41565	1.99678	11.9877	0.108848	9.83692	3.03282	7.59745	0.539409	5.54268	125.122	195.981	1.0736	1.44233	9.15006	10.1877	2.10025	5.29139	3.79169	17.1347	36.7835	2.85478	0.838326	3.93477	7.26688	221.163
aligned_5B5F_2-B,2_01_2407.raw	1.13477	5.15313	3.74602	20.2505	5.30025	13.7548	6.29981	4.48922	5.81542	14.014	1.79467	4.10071	1.98061	156.326	2.33234	2.91029	8.63398	8.29985	4.59712	7.52739	2.51154	6.38361	3.47655	5.70317	4.556	16.2922	2.17878	215.914
Average mass accuracy	3.16815	3.89129	4.38436	9.34651	3.96539	8.13028	4.51144	4.91741	5.04311	11.5739	8.26963	8.68481	19.8844	54.5579	6.62942	4.5366	7.50554	9.80748	3.24069	3.46187	3.78679	18.0383	36.9115	5.03329	5.0285	6.46903	6.06158	134.836
IPQ (3+)	MIgGI1H3N4F1	MIgGI1H4N4F1	MIgGI1H5N4F1	MIgGI1H6N4F1	MIgGI1H4N4F1G1	MIgGI1H3N5F1	MIgGI1H5N4F1G1	MIgGI1H6N4F1G1	MIgGI1H5N4F1G2	MIgGII1H3N4F1	MIgGII1H4N4F1	MIgGII1H5N4F1	MIgGII1H6N4F1	MIgGII1H3N5F1	MIgGII1H4N4F1G1	MIgGII1H5N4F1G1	MIgGII1H6N4F1G1	MIgGII1H5N4F1G2	MIgGIII1H3N4F1	MIgGIII1H4N4F1	MIgGIII1H5N4F1	MIgGIII1H6N4F1	MIgGIII1H3N5F1	MIgGIII1H4N4F1G1	MIgGIII1H5N4F1G1	MIgGIII1H6N4F1G1	MIgGIII1H5N4F1G2	MIgGIII1H3N4
Fraction	0.97453	0.969149	0.963159	0.956555	0.957532	0.967691	0.950398	0.979084	0.975793	0.979692	0.975015	0.969749	0.963883	0.973755	0.964758	0.958368	0.951369	0.979981	0.975946	0.970741	0.964931	0.958508	0.969333	0.95946	0.952508	0.980108	0.976921	0.980236
Monoisotopic Mass	[868.023534844]	[922.04114265]	[976.058750457]	[1030.07635826]	[1024.40458636]	[935.716659017]	[1078.42219417]	[1132.43980197]	[1180.78563787]	[814.668980511]	[868.686588317]	[922.704196123]	[976.721803929]	[882.362104684]	[971.050032026]	[1025.06763983]	[1079.08524764]	[1127.43108354]	[854.020013178]	[908.037620984]	[962.05522879]	[1016.0728366]	[921.713137351]	[1010.40106469]	[1064.4186725]	[1118.4362803]	[1166.78211621]	[805.334043578]
alignedLin_3A3F_1-f,4_01_2449.raw	0.0612933	0.0523106	0.034966	0.20329	0.0532627	1.09143	0.049562	0.0563071	0.0454435	0.171701	0.0466668	0.0837477	0.785671	1.12295	0.102643	0.0236882	0.241556	0.0757845	0.0264389	0.037074	0.104206	1.04984	1.3003	0.0292038	0.0668397	0.602728	0.0449351	0.961441
aligned_1A1M_2-B,4_01_2423.raw	0.0534837	0.0523266	0.0311117	0.31588	0.0559328	0.860991	0.0539102	0.0369141	0.0541219	0.0536833	0.051089	0.0295533	0.342439	1.31031	0.0361197	0.0436314	0.0449337	0.0412766	0.0480027	0.0460865	0.054588	0.916673	1.52262	0.0371862	0.0551177	0.337154	0.0256047	0.487938
aligned_1A2M_2-B,6_01_2439.raw	0.0583458	0.0514735	0.0360142	0.230665	0.0534875	0.819577	0.0517496	0.0564112	0.0436267	0.0653902	0.0512581	0.0273709	0.408951	1.45886	0.0319012	0.0427499	0.0730432	0.0327853	0.0478823	0.050115	0.0509175	0.835036	1.59733	0.0393482	0.0605621	0.308378	0.0243651	0.528138
aligned_1A3F_2-A,1_01_2398.raw	0.0637811	0.0547176	0.0404123	0.267022	0.049259	0.907938	0.0415735	0.0581438	0.032579	0.0444631	0.0470266	0.0395071	0.183997	1.24284	0.0317294	0.0378961	0.058357	0.0363223	0.0531158	0.0477183	0.028705	0.746634	1.2962	0.0253805	0.042811	0.292629	0.0374439	0.943209
aligned_1A4F_2-G,1_01_2404.raw	0.069111	0.0611979	0.0768768	0.2893	0.0551936	0.74576	0.0518193	0.0495169	0.0447003	0.0564229	0.0606552	0.0306893	0.241271	1.22001	0.0401378	0.0459316	0.0514159	0.0463755	0.0675037	0.0545	0.0410455	0.911932	1.33983	0.0372047	0.0524782	0.388996	0.0422248	0.769046
aligned_1B1M_2-C,1_01_2400.raw	0.0700123	0.0635653	0.0448419	0.251983	0.0544847	1.06745	0.0489745	0.0250159	0.0396681	0.043291	0.0552143	0.0337252	0.174458	1.26533	0.0341443	0.0382536	0.0358757	0.0282008	0.0643835	0.0524169	0.0386063	0.76395	1.30091	0.0329731	0.0417264	0.365728	0.0434427	0.976246
aligned_1B2M_2-G,3_01_2420.raw	0.0709874	0.062607	0.0295021	0.358277	0.0559138	1.07519	0.0486941	0.0397575	0.0511736	0.0672932	0.0572224	0.0313076	0.264626	1.39231	0.0385977	0.0465209	0.0538832	0.0425217	0.061817	0.0518094	0.0641322	0.836948	1.4808	0.0465267	0.0549882	0.338275	0.0350099	0.483535
aligned_1B3M_2-E,3_01_2418.raw	0.0655007	0.0636324	0.0315832	0.266103	0.0544053	1.09984	0.0494757	0.0303067	0.0493207	0.0630082	0.0542127	0.029633	0.251138	1.39762	0.0353746	0.0406177	0.065876	0.0481579	0.0610761	0.0534217	0.040379	0.885516	1.47796	0.041985	0.0622226	0.406677	0.0475345	0.619133
aligned_1B4M_2-A,2_01_2406.raw	0.072329	0.066109	0.0474458	0.32065	0.058027	0.994625	0.0489743	0.0367509	0.0469135	0.0497258	0.0610883	0.0368155	0.201958	1.23294	0.0396056	0.0439683	0.0481978	0.0421102	0.0673271	0.0578687	0.0464885	0.830411	1.30445	0.0439311	0.057373	0.368647	0.0428132	0.749684
aligned_1C1M_2-A,5_01_2430.raw	0.068232	0.0641211	0.045035	0.28881	0.057396	1.04252	0.0481488	0.0338731	0.0497833	0.0727957	0.0570722	0.037248	0.401928	1.4626	0.0383175	0.046679	0.0623642	0.0440966	0.0605337	0.045679	0.158523	1.108	1.46485	0.0411549	0.06452	0.411558	0.0603403	0.736346
aligned_1C2F_2-F,5_01_2435.raw	0.0663894	0.0655912	0.0425803	0.229867	0.0571863	1.05681	0.0486491	0.0318519	0.0481958	0.0741264	0.0522151	0.0329115	0.434162	1.55117	0.0328843	0.0428817	0.0658314	0.048351	0.0511581	0.0453803	0.135028	1.18668	1.47587	0.0333764	0.0679209	0.442586	0.0536573	0.588635
aligned_1C3F_2-G,5_01_2436.raw	0.0624669	0.0608116	0.0397513	0.254504	0.0550612	1.25788	0.0502664	0.0457544	0.0479568	0.0807312	0.0540181	0.0344488	0.421352	1.53144	0.0355297	0.0438106	0.056312	0.0430548	0.0441547	0.0415807	0.222637	1.11517	1.48541	0.0426508	0.0587138	0.448402	0.0462162	0.596045
aligned_2A2F_2-H,3_01_2421.raw	0.0665659	0.0614053	0.0699808	0.370623	0.053332	0.985505	0.0522739	0.0375282	0.0539803	0.137814	0.0488805	0.0450707	0.716937	1.26938	0.0560506	0.0359692	0.150744	0.041854	0.0500087	0.0486893	0.0708055	1.09575	1.48179	0.031652	0.0739265	0.272357	0.0304003	0.5688
aligned_2A3F_2-B,3_01_2415.raw	0.0673436	0.0644595	0.0804897	0.38966	0.0532388	0.907683	0.0488585	0.0590016	0.0471954	0.159468	0.0558089	0.049368	1.04128	1.22924	0.0755716	0.0350266	0.217491	0.0641639	0.0585856	0.0506768	0.0630149	1.00957	1.41148	0.0244944	0.070055	0.314441	0.0508978	0.682758
aligned_2A4F_1-f,2_01_2447.raw	0.0535077	0.0507171	0.0662863	0.23338	0.0518973	1.25526	0.0469323	0.0248907	0.045819	0.124652	0.032392	0.0330354	0.589015	1.38249	0.0323732	0.0275399	0.0952578	0.0291192	0.0362033	0.0428547	0.0319303	0.675365	1.6114	0.0286176	0.0462669	0.22514	0.01855	0.573172
aligned_2A5M_2-H,2_01_2413.raw	0.0691984	0.0625467	0.0654495	0.262901	0.0543551	0.958854	0.048877	0.0432181	0.0517406	0.144593	0.0524774	0.0502981	1.09602	1.30237	0.0801017	0.035579	0.173221	0.0432326	0.0575798	0.0499084	0.0487856	0.980459	1.38334	0.0266897	0.0826555	0.34292	0.0420949	0.710871
aligned_2B1F_2-C,5_01_2432.raw	0.062073	0.0493349	0.0449709	0.470847	0.051833	0.843069	0.0509053	0.0549898	0.0455046	0.0736636	0.0476526	0.033551	0.501786	1.46376	0.0297846	0.0350475	0.110164	0.0490856	0.0409006	0.0394532	0.0699073	1.04747	1.50967	0.0303986	0.0741347	0.523677	0.0306866	0.618558
aligned_2B2M_2-D,1_01_2401.raw	0.0671967	0.0579364	0.045016	0.360628	0.0525683	0.914503	0.0466051	0.0486564	0.0426724	0.0449827	0.0517859	0.0439201	0.328791	1.23882	0.0366609	0.0340904	0.0668566	0.0288576	0.0570239	0.0510272	0.0393552	0.703746	1.28742	0.0307354	0.0503413	0.429307	0.0399605	0.836072
aligned_2B3M_2-C,2_01_2408.raw	0.0656619	0.0571454	0.0501578	0.354405	0.0523096	0.882118	0.0462159	0.0489528	0.0481251	0.0464709	0.0546264	0.0398572	0.35243	1.24571	0.0359318	0.032823	0.11172	0.0501363	0.0550556	0.049026	0.0435779	0.755782	1.32112	0.0291725	0.109955	0.458565	0.0378426	0.729472
aligned_2C1M_2-F,4_01_2427.raw	0.0687685	0.0670482	0.0409746	0.441055	0.0596367	0.843746	0.0517723	0.0446979	0.0543916	0.0591139	0.064194	0.0346752	0.398333	1.2815	0.0413037	0.0471581	0.101254	0.0476198	0.0624541	0.0510004	0.103574	1.05577	1.3967	0.0390802	0.073167	0.545278	0.0554765	0.777597
aligned_2C2M_2-F,2_01_2411.raw	0.0716425	0.0681925	0.039964	0.38231	0.0594134	0.825775	0.0499014	0.0544566	0.0465602	0.0504203	0.0670732	0.0317384	0.289717	1.21579	0.0464385	0.044109	0.0737623	0.0431782	0.0647725	0.0550808	0.0736939	0.980561	1.3259	0.0349151	0.0613297	0.505786	0.0424926	0.688065
aligned_3A1M_1-f,3_01_2448.raw	0.053139	0.0411002	0.0218447	0.377005	0.0494563	1.21868	0.0441321	0.0266386	0.0390154	0.0673303	0.0301334	0.0622824	0.662834	1.18083	0.0229639	0.0149789	0.14889	0.0429774	0.0247524	0.0319542	0.147679	0.551119	1.61795	0.0189505	0.0445274	0.491016	0.016053	0.665781
aligned_3A2M_2-D,2_01_2409.raw	0.0657919	0.0562413	0.0410852	0.293297	0.0504833	1.05268	0.0450314	0.0414123	0.0398216	0.0611223	0.0359316	0.0607901	0.635351	1.23425	0.030844	0.0144792	0.196178	0.0687133	0.0344465	0.0317109	0.126017	0.80001	1.33582	0.0255109	0.103212	0.495899	0.070082	0.697013
aligned_3A4F_2-C,6_01_2440.raw	0.0536957	0.0468743	0.0305035	0.236815	0.0488856	1.37717	0.0477709	0.0336157	0.0437121	0.0845604	0.0358466	0.0358624	0.535171	1.37864	0.0226157	0.0203879	0.107966	0.0277572	0.0218959	0.0334411	0.17767	0.685125	1.51957	0.0195202	0.0664717	0.454648	0.0199115	0.701512
aligned_3A5F_2-C,4_01_2424.raw	0.0620536	0.0556386	0.0398997	0.199389	0.0520794	1.16263	0.0461869	0.0471165	0.0469465	0.0922148	0.0490136	0.0592099	0.633385	1.39913	0.0370549	0.0197251	0.221951	0.0600178	0.0299377	0.0338568	0.100594	0.842939	1.43716	0.0293074	0.0844596	0.421693	0.0320367	0.668649
aligned_3B1M_2-D,5_01_2433.raw	0.0508956	0.0398247	0.032135	0.464384	0.0574082	0.739331	0.0437026	0.0527874	0.0335029	0.14184	0.0499695	0.0645742	0.895861	1.37895	0.0366965	0.0109479	0.292879	0.0402161	0.0212364	0.0325089	0.0788502	0.820551	1.51348	0.0171728	0.0830858	0.360477	0.0283477	0.833637
aligned_3B2M_2-D,6_01_2441.raw	0.0457163	0.041801	0.0273647	0.483706	0.0541606	0.78632	0.0460114	0.0697214	0.0336585	0.150163	0.0355645	0.0665971	1.02039	1.40495	0.0319758	0.00760632	0.262197	0.0361339	0.0133831	0.0361398	0.0765725	0.767706	1.57697	0.0148843	0.0782216	0.364869	0.0203356	0.805321
aligned_3B3M_2-F,3_01_2419.raw	0.0551435	0.0478543	0.0230192	0.362156	0.050539	0.815855	0.0485915	0.0472754	0.0486258	0.096013	0.0391619	0.0450546	0.476098	1.38692	0.0220563	0.0268477	0.156194	0.048986	0.0276694	0.0361357	0.055149	0.762318	1.48029	0.023537	0.0646867	0.219476	0.031523	0.775657
aligned_3B4F_2-C,3_01_2416.raw	0.054145	0.0457646	0.0337428	0.36934	0.051824	0.745409	0.0457831	0.0603302	0.0407131	0.0857565	0.0404429	0.0566105	0.753768	1.30842	0.0319874	0.00892245	0.250638	0.0630458	0.0183428	0.0347781	0.0910761	0.835106	1.46862	0.024441	0.0860843	0.350894	0.0483593	0.795711
aligned_3B5F_2-E,6_01_2442.raw	0.0479984	0.0447232	0.0352557	0.305328	0.0527016	0.661572	0.0442177	0.0837776	0.0445788	0.181748	0.056363	0.0921031	0.967508	1.22486	0.0525468	0.0172036	0.437578	0.0915014	0.0142727	0.0340636	0.0992135	0.894562	1.50683	0.0225407	0.0788908	0.404298	0.0410028	0.772115
aligned_4A1M_1-f,5_01_2450.raw	0.0620165	0.0274624	0.0592347	0.451742	0.0550617	0.570176	0.039687	0.0496782	0.0287039	0.0578709	0.037164	0.0442211	0.43252	1.0312	0.0337934	0.0357812	0.0352182	0.048806	0.02848	0.0370669	0.0747503	0.397329	1.57728	0.0274371	0.0545929	0.271895	0.00733343	0.726841
aligned_4A2M_2-F,1_01_2403.raw	0.0383757	0.0339779	0.0358057	0.575744	0.0425632	0.842558	0.0304595	0.0916142	0.0165453	0.0431896	0.0303163	0.0474534	0.328479	1.20711	0.0268729	0.0250417	0.0626008	0.0504372	0.0333768	0.0272861	0.0692992	0.50564	1.07787	0.0193245	0.0542837	0.249619	0.0369954	0.716712
aligned_4A3M_2-G,4_01_2428.raw	0.0422364	0.0337973	0.0959669	0.56323	0.055319	0.658442	0.0474341	0.11561	0.0296558	0.0858178	0.0484401	0.0567161	0.518092	1.15334	0.0327858	0.0310496	0.0751745	0.0492423	0.031544	0.0373016	0.0928599	0.645086	1.41453	0.0299331	0.0718641	0.316588	0.0353479	0.755695
aligned_4A4F_1-f,6_01_2451.raw	0.527543	0.100622	0.442895	1.49125	0.179091	1.37133	0.193135	1.2641	0.557615	1.24613	0.698567	0.217593	0.662921	1.53125	0.0899032	0.328541	0.943443	0.89477	0.17718	0.17038	0.228159	1.49461	1.18223	0.395365	0.330518	1.2633	0.727207	1.02183
aligned_4A4F_1-f,6_01_2463.raw	0.114414	0.0318248	0.156509	1.02365	0.0247462	0.805295	0.0296985	0.21315	0.0812196	0.320276	0.169185	0.502318	0.655844	1.36915	0.137828	0.103054	0.727767	0.414783	0.022994	0.0242203	0.0348394	1.49461	1.46692	0.0402327	0.0526307	0.917266	0.268865	0.559956
aligned_4A5F_2-E,2_01_2410.raw	0.0556355	0.0458725	0.0484453	0.42699	0.0526895	0.788509	0.0474714	0.0918608	0.0432574	0.0424841	0.047117	0.0438148	0.2672	1.05496	0.0384329	0.0372121	0.037985	0.0445742	0.0498264	0.0439363	0.0525968	0.711606	1.28055	0.0318398	0.0705586	0.230076	0.0433022	0.779043
aligned_4A6F_2-D,4_01_2458.raw	0.0647158	0.0232888	0.11116	0.451742	0.0266296	0.894522	0.0200755	0.204738	0.0576283	0.257423	0.0774735	0.257414	1.03769	1.1908	0.0793534	0.0443527	0.46371	0.102768	0.0312095	0.0155413	0.0364185	1.4587	1.32953	0.0302151	0.0425743	0.315058	0.140031	0.612438
aligned_4B1M_2-E,5_01_2434.raw	0.61064	0.202253	0.570823	1.49125	0.266477	1.29976	0.191667	1.24053	0.292579											0.589618	1.07853	1.49461	0.949061	0.89481	0.722096	1.2633	0.89665	1.18725
aligned_4B1M_2-E,5_01_2461.raw	0.301923	0.0759321	0.285752	1.09052	0.092594	1.3012	0.0914681	1.00505	0.228582	0.978188	0.604264	0.358639	0.890174	0.998148	0.281623	1.01147	1.48779	1.16944	0.501322	0.213911	0.481543	1.38844	1.04449	0.259832	0.309654	1.2633	0.820897	0.67527
aligned_4C1F_2-D,3_01_2417.raw	0.0445352	0.0379064	0.0485379	0.486393	0.0495046	0.671726	0.0424931	0.0942453	0.0327152	0.104882	0.0420704	0.0535964	0.632813	1.14812	0.0568267	0.0229745	0.183928	0.0471325	0.0442362	0.0347225	0.0312878	0.789801	1.48637	0.016687	0.312514	0.274951	0.0279799	0.670197
aligned_4C2F_2-E,1_01_2402.raw	0.0435779	0.0417012	0.0324336	0.268047	0.0516054	0.824694	0.0352913	0.103129	0.0320881	0.0668117	0.0307105	0.0475369	0.647372	1.11139	0.0358543	0.0231819	0.129814	0.0439304	0.036593	0.0320924	0.041765	0.721564	1.24633	0.0158353	0.0660979	0.184521	0.0304313	0.79021
aligned_5A1M_2-G,2_01_2412.raw	0.0577856	0.0484785	0.0369139	0.416326	0.0525696	0.661211	0.0502124	0.0659103	0.04355	0.0582394	0.0454443	0.0417503	0.596375	1.04975	0.0364144	0.0334583	0.0738441	0.0443183	0.0506049	0.0472155	0.0363279	0.666227	1.34639	0.0368412	0.0748139	0.183041	0.0401935	0.722117
aligned_5A2M_2-E,4_01_2459.raw	0.0248815	0.0116771	0.0585418	0.498066	0.0251712	1.09185	0.0178027	0.100019	0.0241456	0.306357	0.0891666	0.274121	0.930189	1.4028	0.0672379	0.0543525	0.473363	0.189136	0.016291	0.0124901	0.0240846	1.35232	1.40564	0.0192384	0.0236251	0.21356	0.0874968	0.624837
aligned_5A3F_2-F,6_01_2443.raw	0.0340881	0.0357117	0.043844	0.315624	0.0496435	0.473113	0.0482535	0.0522033	0.0412441	0.138443	0.0377518	0.0576633	0.660835	1.09713	0.0268771	0.027681	0.107115	0.0520712	0.0340214	0.0427183	0.0477702	0.683101	1.55904	0.032095	0.0642276	0.198293	0.0184521	0.63721
aligned_5A4F_2-A,4_01_2422.raw	0.056984	0.0577259	0.309484	1.20347	0.0881491	0.674658	0.0823644	0.464167	0.221856	1.55399	0.292052	0.378107	1.30799	1.3537	0.506604	0.26778	0.737013	0.472373	0.0365238	0.0418833	0.0700958	0.918545	1.13257	0.0630214	0.143755	0.642822	0.0958381	0.638889
aligned_5B1M_2-H,4_01_2429.raw	0.0326215	0.0292253	0.0753078	0.704618	0.0539518	0.462641	0.0457123	0.184341	0.0233839	0.211724	0.0474598	0.0918317	0.564673	1.12295	0.0418384	0.0114917	0.118988	0.0489021	0.0281925	0.0414904	0.0256472	0.560634	1.46122	0.0300375	0.0637847	0.209729	0.0271867	0.595115
aligned_5B2M_2-A,6_01_2462.raw	0.38675	0.186286	0.513088	0.958653	0.0588524	1.02074	0.0849134	1.17909	0.246063										0.442848	0.180428	0.353785	1.49461	1.14604	0.193571	0.20544	1.01124	0.528692	1.07313
aligned_5B3F_2-B,5_01_2431.raw	0.217017	0.0343963	0.0930274	1.49125	0.0481573	1.504	0.0415652	0.547095	0.0849565	1.78082	0.560893	0.246627	0.812731	1.05903	0.125596	0.214689	0.484269	0.56332	0.177632	0.174108	0.320948	1.49461	1.05394	0.355651	0.301641	1.11887	0.48912	0.796329
aligned_5B3F_2-B,5_01_2460.raw	0.0518579	0.0142924	0.0971829	0.376122	0.0304962	1.04232	0.030981	0.163539	0.0438072	0.672771	0.2499	0.246015	1.03239	1.01499	0.15957	0.156881	0.725226	0.445097	0.100308	0.0394566	0.0645505	0.832724	1.33526	0.0483782	0.0568257	0.364383	0.237362	0.600576
aligned_5B4F_2-B,1_01_2399.raw	0.0334202	0.0181011	0.0304175	1.06827	0.010262	1.02482	0.0115402	0.191216	0.0159835	0.2354	0.0508581	0.0225193	0.327386	1.209	0.0552938	0.0339684	0.272598	0.107943	0.0348821	0.0231072	0.0654327	1.49461	1.2068	0.0477582	0.0214132	0.390013	0.0427337	0.470051
aligned_5B5F_2-B,2_01_2407.raw	0.0280206	0.0153575	0.0205949	0.555771	0.0242927	1.2051	0.0160378	0.164485	0.0148902	0.266395	0.0301352	0.168612	0.431392	1.59235	0.0231406	0.0533912	0.215714	0.0857385	0.0083028	0.0193107	0.0746328	1.49461	1.07244	0.0507139	0.0493762	0.578811	0.15082	0.674295
Average IPQ	0.0919904	0.0545679	0.0873378	0.500829	0.0579129	0.9448	0.0518398	0.175793	0.0690297	0.225955	0.0955924	0.0920021	0.586606	1.27371	0.0627712	0.0710495	0.232411	0.128172	0.0645657	0.06224	0.113491	0.951857	1.37268	0.0698306	0.100177	0.457904	0.115933	0.718983
S/N (3+)	MIgGI1H3N4F1	MIgGI1H4N4F1	MIgGI1H5N4F1	MIgGI1H6N4F1	MIgGI1H4N4F1G1	MIgGI1H3N5F1	MIgGI1H5N4F1G1	MIgGI1H6N4F1G1	MIgGI1H5N4F1G2	MIgGII1H3N4F1	MIgGII1H4N4F1	MIgGII1H5N4F1	MIgGII1H6N4F1	MIgGII1H3N5F1	MIgGII1H4N4F1G1	MIgGII1H5N4F1G1	MIgGII1H6N4F1G1	MIgGII1H5N4F1G2	MIgGIII1H3N4F1	MIgGIII1H4N4F1	MIgGIII1H5N4F1	MIgGIII1H6N4F1	MIgGIII1H3N5F1	MIgGIII1H4N4F1G1	MIgGIII1H5N4F1G1	MIgGIII1H6N4F1G1	MIgGIII1H5N4F1G2	MIgGIII1H3N4
Fraction	0.97453	0.969149	0.963159	0.956555	0.957532	0.967691	0.950398	0.979084	0.975793	0.979692	0.975015	0.969749	0.963883	0.973755	0.964758	0.958368	0.951369	0.979981	0.975946	0.970741	0.964931	0.958508	0.969333	0.95946	0.952508	0.980108	0.976921	0.980236
Monoisotopic Mass	[868.023534844]	[922.04114265]	[976.058750457]	[1030.07635826]	[1024.40458636]	[935.716659017]	[1078.42219417]	[1132.43980197]	[1180.78563787]	[814.668980511]	[868.686588317]	[922.704196123]	[976.721803929]	[882.362104684]	[971.050032026]	[1025.06763983]	[1079.08524764]	[1127.43108354]	[854.020013178]	[908.037620984]	[962.05522879]	[1016.0728366]	[921.713137351]	[1010.40106469]	[1064.4186725]	[1118.4362803]	[1166.78211621]	[805.334043578]
alignedLin_3A3F_1-f,4_01_2449.raw	417.455	771.231	199.466	19.8445	767.211	6.20041	490.723	67.4165	277.758	23.8774	133.01	55.7119	3.05636	0.816423	94.5877	97.4989	17.1999	42.7647	73.2318	402.807	82.0792	9.63531	1.31465	89.8575	163.042	9.09197	53.1069	157.153
aligned_1A1M_2-B,4_01_2423.raw	384.812	992.32	227.077	23.4816	1068.19	8.02193	590.903	78.0386	359.218	80.2329	422.728	236.821	8.80494	4.29414	355.112	351.513	54.0453	161.848	261.229	794.024	185.574	14.3169	2.06028	241.753	500.61	13.3072	93.1862	11.7056
aligned_1A2M_2-B,6_01_2439.raw	410.182	893.682	165.061	19.9399	874.594	8.05155	479.657	48.516	316.913	75.2203	285.166	137.05	7.64615	2.45131	318.882	224.387	47.4355	103.704	242.46	607.869	152.886	13.8568	0.742713	272.394	464.148	9.08919	45.4482	15.4475
aligned_1A3F_2-A,1_01_2398.raw	660.797	1261.35	243.386	18.8	822.937	29.876	430.927	58.2382	259.224	99.1255	816.936	254.487	15.5368	11.5446	519.694	343.875	70.7965	120.959	394.385	750.194	209.29	23.9053	7.18979	236.188	531.157	17.7486	128.174	4.28623
aligned_1A4F_2-G,1_01_2404.raw	459.6	911.747	266.236	16.4644	711.172	25.7422	590.24	73.9201	262.078	76.9436	645.468	207.413	12.995	6.91229	326.8	294.336	55.0979	169.34	394.331	723.175	171.826	24.6004	5.29718	200.21	602.109	15.9494	115.496	7.76463
aligned_1B1M_2-C,1_01_2400.raw	789.935	1453.6	384.73	31.651	759.07	15.4275	514.509	69.9012	271.727	76.8633	893.433	267.394	14.017	7.80581	536.566	368.468	107.13	219.514	382.551	1173.27	296.797	16.6051	7.55057	289.577	672.099	16.3529	104.615	2.55733
aligned_1B2M_2-G,3_01_2420.raw	385.632	1352.17	326.841	27.0521	821.735	8.1002	499.257	76.8605	331.762	73.2363	481.651	248.616	8.73971	2.78145	391.047	250.033	58.2968	123.42	341.432	880.239	167.182	17.5773	2.42585	277.82	639.282	18.217	110.266	8.45556
aligned_1B3M_2-E,3_01_2418.raw	418.914	1096.79	362.356	30.9549	685.753	8.26099	539.155	90.9353	348.931	71.9031	524.917	229.487	9.33858	2.53813	408.081	320.022	45.443	117.937	267.118	924.055	178.311	16.6275	3.39864	353.029	499.261	10.2875	93.0413	9.71279
aligned_1B4M_2-A,2_01_2406.raw	693.554	1114.01	378.649	19.7302	723.317	15.0827	498.15	75.2603	253.141	85.4149	837.599	304.633	13.4467	6.18058	485.119	331.343	84.7279	135.447	404.198	1114.98	255.325	17.5312	5.72818	378.167	693.161	12.0402	110.866	4.0866
aligned_1C1M_2-A,5_01_2430.raw	480.044	1454.95	391.479	25.1515	570.08	8.78244	513.057	72.2933	298.79	61.7386	474.353	157.795	6.51246	1.93723	307.746	250.897	48.6585	131.802	185.368	517.544	141.701	16.8595	1.95403	226.75	301.576	9.35626	66.8353	6.89278
aligned_1C2F_2-F,5_01_2435.raw	613.685	1399.96	455.702	32.562	828.154	6.50713	392.302	85.9626	282.924	51.9908	570.159	159.128	8.0102	1.10529	265.176	221.073	51.9202	119.308	223.83	399.636	135.922	14.2318	1.9602	197.583	339.558	8.06515	59.1817	9.7011
aligned_1C3F_2-G,5_01_2436.raw	459.384	1496.58	357.386	29.2565	1075.57	3.55534	519.582	91.5696	295.878	59.6466	354.808	133.131	6.3014	1.90584	301.707	307.215	40.249	154.26	104.923	475.116	120.355	15.6712	1.30503	156.666	334.289	12.2278	36.9177	9.39469
aligned_2A2F_2-H,3_01_2421.raw	635.607	1784.3	309.609	27.3038	907.105	10.7844	776.233	97.8621	343.978	31.3984	171.577	111.458	3.92494	1.28005	202.556	240.922	24.7221	70.2585	234.4	535.841	175.552	16.0777	3.00809	168.312	564.739	14.799	123.707	8.56926
aligned_2A3F_2-B,3_01_2415.raw	456.428	1004.26	334.843	21.9009	753.378	13.703	521.764	78.1636	291.504	31.7409	124.782	91.6652	3.6595	0.939435	148.291	197.982	22.0897	54.531	212.588	607.833	176.337	15.8449	3.04803	122.854	422.439	12.4091	96.6711	6.28008
aligned_2A4F_1-f,2_01_2447.raw	356.515	831.732	329.579	18.1715	899.955	4.69349	694.252	109.83	334.756	40.1479	240.799	81.6314	7.00161	2.31435	264.38	242.172	25.8411	59.3845	171.976	969.809	106.496	12.8315	1.77439	268.548	410.413	11.1889	73.1467	21.7126
aligned_2A5M_2-H,2_01_2413.raw	689.302	1792.13	349.42	23.327	598.313	15.5872	721.635	96.3251	312.283	29.6843	130.494	104.416	3.88102	1.24606	174.972	232.093	27.5868	62.1009	263.555	510.928	169.94	15.1907	3.63842	149.867	493.551	13.3285	131.365	6.90715
aligned_2B1F_2-C,5_01_2432.raw	372.161	1019.53	162.744	14.6444	562.642	10.0292	456.726	39.5821	254.889	54.9548	283.269	155.98	5.5329	1.06454	281.236	306.46	40.4433	61.3935	206.243	340.028	154.949	15.8097	2.0836	130.298	438.848	9.43455	66.1644	9.07239
aligned_2B2M_2-D,1_01_2401.raw	553.153	1265.02	258.859	17.9697	396.83	22.5933	672.43	80.4918	333.948	96.154	358.872	219.438	5.83214	7.40487	458.432	363.191	51.1431	114.838	352.566	497.503	179.893	16.647	6.71888	155.01	547.593	12.9197	90.0056	3.17128
aligned_2B3M_2-C,2_01_2408.raw	476.062	1068.28	221.237	16.1809	609.901	19.8303	574.393	77.0952	281.966	69.2163	419.804	186.814	6.7397	5.12151	311.078	285.29	50.4806	84.888	354.26	531.694	135.897	14.9484	5.33915	157.498	395.851	10.8621	99.4894	4.53074
aligned_2C1M_2-F,4_01_2427.raw	561.666	1349.47	278.227	23.2365	796.833	13.4715	475.881	81.7061	235.069	47.3939	431.651	217.375	8.64115	2.09901	406.933	338.4	40.7413	93.3564	219.278	504.811	146.369	19.1283	1.88632	172.802	288.657	10.2761	48.9732	4.61118
aligned_2C2M_2-F,2_01_2411.raw	568.851	1285.87	338.367	23.2576	860.368	18.2558	443.055	90.7961	186.064	87.3635	526.197	244.868	8.71581	2.96462	482.417	363.453	49.4123	107.381	249.694	694.114	152.313	21.7385	3.27149	189.185	493.848	10.2457	59.9657	8.67346
aligned_3A1M_1-f,3_01_2448.raw	282.094	927.721	200.688	10.7985	474.498	4.14442	435.358	69.1889	302.308	58.4754	325.902	85.842	4.58352	1.94471	266.54	163.129	25.43	84.5647	90.9793	569.816	86.9312	11.4745	1.61763	160.964	228.436	8.83364	48.6666	40.0379
aligned_3A2M_2-D,2_01_2409.raw	466.169	1256.52	282.092	18.4972	407.116	12.2915	455.524	72.4843	189.168	54.0095	286.239	87.3164	4.34025	2.547	171.474	117.239	28.2573	75.4028	249.638	492.568	123.766	17.1072	3.75163	110.611	244.995	9.26729	66.0881	17.0282
aligned_3A4F_2-C,6_01_2440.raw	388.424	1257.38	280.409	21.4957	802.48	3.44666	760.63	108.762	427.688	71.2932	394.783	64.3645	5.85609	2.66855	347.075	213.713	27.0663	67.3098	144.233	485.35	89.953	9.2831	1.87957	170.309	297.222	13.323	51.9517	9.03727
aligned_3A5F_2-C,4_01_2424.raw	329.793	1302.32	202.384	17.6391	761.838	5.99853	496.231	66.544	275.14	51.2835	262.597	96.6866	3.52467	1.29348	220.741	120.508	24.9581	60.1985	91.0967	386.008	113.133	13.7883	1.69173	130.748	342.97	16.5513	60.9969	10.5753
aligned_3B1M_2-D,5_01_2433.raw	265.031	983.211	157.559	11.8544	657.39	9.92664	358.108	40.4081	283.853	36.461	218.187	39.5081	2.42591	1.40968	161.706	102.445	12.9379	41.2346	125.319	455.164	86.5476	14.5156	1.9311	124.199	214.173	8.76379	51.7311	8.31439
aligned_3B2M_2-D,6_01_2441.raw	289.258	1103.78	197.554	11.489	596.774	6.66871	535.885	51.4128	238.522	34.6022	169.057	35.2103	2.33493	1.26748	159.563	95.9003	13.7626	34.027	126.984	482.726	91.0873	10.3456	1.50037	155.508	222.398	8.21514	65.5565	8.54626
aligned_3B3M_2-F,3_01_2419.raw	299.972	1094.24	202.569	14.251	750.028	12.9531	672.273	57.1016	281.301	34.1656	271.881	131.674	3.99714	1.73092	201.95	227.549	28.0969	53.0687	125.126	657.5	108.839	12.2164	2.64183	172.762	357.404	17.035	86.7037	7.67365
aligned_3B4F_2-C,3_01_2416.raw	395.746	967.736	179.681	13.9915	709.425	15.824	430.779	46.7229	211.338	49.2796	254.284	95.6425	3.12753	2.45118	166.839	113.361	22.5803	36.6834	155.251	562.777	119.346	17.0368	2.3287	179.49	312.136	10.161	80.0615	10.9495
aligned_3B5F_2-E,6_01_2442.raw	350.99	718.314	198.056	14.0155	547.736	10.3944	388.259	42.4457	163.323	23.8544	143.097	50.6902	2.30636	0.814878	132.182	92.7671	14.1471	46.0716	121.634	491.329	100.09	13.4338	1.28233	122.624	235.364	7.8993	42.2864	8.07989
aligned_4A1M_1-f,5_01_2450.raw	229.524	342.034	80.4412	6.20648	321.611	9.91459	226.45	32.3255	217.131	71.046	455.881	140.246	9.47393	2.40476	461.578	162.236	58.8875	135.208	166.357	557.02	92.1095	13.2017	2.154	142.732	303.769	18.3981	47.0815	13.7077
aligned_4A2M_2-F,1_01_2403.raw	248.621	606.453	191.354	9.93589	450.967	18.0341	337.705	41.8384	149.885	62.3323	387.604	136.139	5.94767	3.93504	417.684	240.983	70.1619	176.372	305.325	662.782	126.51	25.8409	10.0305	124.983	380.532	30.9988	188.872	5.10213
aligned_4A3M_2-G,4_01_2428.raw	196.214	396.391	88.6328	11.5156	399.324	10.2585	268.537	34.6265	178.158	47.314	200.425	104.168	6.27086	2.07848	266.12	226.278	62.2006	144.977	98.2315	461.761	95.6331	14.7658	2.14144	174.578	252.091	11.3782	75.8988	7.01382
aligned_4A4F_1-f,6_01_2451.raw	10.7055	34.1608	8.60499	0.50531	22.5152	1.2954	25.0231	3.97443	14.5563	1.7225	72.3846	6.81107	3.17001	0.549778	18.1144	7.78954	4.17123	21.6961	9.53639	117.157	23.4373	0.357273	2.00606	26.904	49.3952	2.73313	14.606	1.90562
aligned_4A4F_1-f,6_01_2463.raw	34.6646	59.5942	22.6475	3.56868	87.4727	3.43229	92.5269	5.55037	30.6055	2.64048	35.3466	11.1618	2.67582	3.99604	28.1013	23.2348	6.98672	20.0628	47.4674	303.866	61.1176	1.99363	2.36261	86.8605	137.576	6.75492	52.3654	1.87525
aligned_4A5F_2-E,2_01_2410.raw	306.001	717.634	202.714	13.1215	561.21	16.343	443.008	65.4176	228.221	83.0201	513.464	207.851	9.58	4.46269	436.051	313.598	107.787	191.934	274.117	618.324	105.427	24.0107	5.10299	186.099	397.083	18.5202	142.992	5.16001
aligned_4A6F_2-D,4_01_2458.raw	92.0134	97.7046	18.1478	6.15744	92.3247	4.4726	86.0438	6.15106	37.3525	5.60026	62.9715	13.5961	2.19641	2.78914	36.7228	34.6242	7.31329	36.2803	50.1659	181.794	33.0322	3.91867	1.99821	75.0204	93.5748	5.69354	30.3383	2.69087
aligned_4B1M_2-E,5_01_2434.raw	23.6678	34.1101	3.94133	0.0580068	17.5997	0.577398	37.2133	6.36318	18.3065										0.982244	17.7972	3.19281	0.127887	2.54326	17.1397	31.8393	2.06764	6.4163	3.49422
aligned_4B1M_2-E,5_01_2461.raw	28.2186	33.4654	8.27589	2.76316	36.6748	1.39219	68.926	6.74826	20.7454	1.64659	17.0017	2.05151	0.949545	12.1875	8.53172	3.29149	2.73646	11.9199	3.89904	28.8231	7.97697	1.28166	1.38623	24.1194	53.8169	2.92684	11.9867	3.59852
aligned_4C1F_2-D,3_01_2417.raw	233.307	662.431	150.614	8.2712	494.035	14.8486	341.946	39.1718	208.425	28.066	192.389	88.339	2.90448	2.12948	141.534	168.808	34.2229	81.6902	188.839	424.264	127.796	16.6573	2.68915	121.473	353.177	20.1259	120.552	6.30602
aligned_4C2F_2-E,1_01_2402.raw	327.703	835.947	166.265	16.3757	461.227	23.8986	509.991	70.5552	145.361	34.1971	267.669	96.8859	3.42457	3.9636	245.515	146.411	35.105	112.348	314.63	657.632	127.379	24.735	6.53186	136.912	429.253	34.4073	231.762	33.4652
aligned_5A1M_2-G,2_01_2412.raw	275.139	576.145	173.399	14.2397	894.516	18.956	450.328	44.4616	328.457	66.6279	262.448	127.664	4.30623	2.80556	344.489	247.85	57.4412	137.827	252.708	787.04	136.748	15.5718	4.47928	222.096	503.713	19.2344	212.11	9.00614
aligned_5A2M_2-E,4_01_2459.raw	177.895	210.094	66.7366	7.74742	267.461	5.67035	215.033	23.2123	174.456	5.96721	69.3491	12.718	2.42854	1.14304	53.7683	35.1346	7.92735	15.5119	59.8418	308.561	65.3794	3.88007	2.24343	147.959	202.311	10.4444	53.9665	1.95016
aligned_5A3F_2-F,6_01_2443.raw	278.707	459.158	135.964	11.1301	594.556	11.0457	453.41	45.4105	214.271	28.7334	225.983	43.7932	5.76753	1.86929	229.557	126.075	40.6269	125.914	167.988	609.231	127.794	12.0441	1.3413	169.092	403.78	18.3127	133.223	12.3688
aligned_5A4F_2-A,4_01_2422.raw	112.92	117.766	20.8182	5.51101	147.318	4.99276	103.816	8.19239	46.863	1.61322	10.306	15.5722	0.362943	0.178155	10.4774	23.6264	10.3335	18.5304	117.992	311.701	65.2668	9.4358	0.621873	80.6101	149.953	10.1499	48.5489	7.60904
aligned_5B1M_2-H,4_01_2429.raw	192.078	271.932	74.2098	8.0379	416.637	10.3615	293.428	32.5543	186.456	21.679	120.35	47.8374	3.85341	0.252088	176.775	141.516	30.9173	72.3181	134.477	625.249	195.861	13.1802	2.66817	183.223	428.758	19.7973	109.009	13.6343
aligned_5B2M_2-A,6_01_2462.raw	15.0367	19.8505	5.74137	3.36093	24.8597	1.65845	59.1971	5.47824	16.683										4.67342	37.2014	7.4288	2.22635	1.31033	32.5134	69.3518	3.60061	19.5031	1.84249
aligned_5B3F_2-B,5_01_2431.raw	124.059	203.983	36.943	1.56474	77.8242	2.47891	159.218	13.1228	64.797	0.642772	44.6402	10.7331	1.18694	15.6605	28.4886	13.0087	9.29504	17.544	8.75189	105.668	19.5365	0.902405	4.65942	28.6787	65.7971	2.73616	14.5221	4.30373
aligned_5B3F_2-B,5_01_2460.raw	122.705	162.603	36.5381	15.2494	130.344	5.41109	159.658	12.1539	75.1088	1.83634	22.7125	5.72379	0.896435	5.5221	17.6287	11.4623	7.42861	10.7774	21.7231	86.8693	24.2836	2.87577	1.07517	63.1146	126.071	6.4016	27.8334	1.99772
aligned_5B4F_2-B,1_01_2399.raw	226.476	228.359	39.6264	2.69727	264.919	8.12075	222.782	19.867	159.887	7.19957	53.3802	12.1896	1.36804	2.27569	25.7465	49.4203	8.24909	30.4347	64.4293	155.507	35.6718	0.805511	2.98316	147.423	151.618	17.8046	70.4119	4.75287
aligned_5B5F_2-B,2_01_2407.raw	204.643	369.914	60.8887	3.75287	198.275	5.36024	289.974	20.9815	162.102	5.71676	105.465	28.4421	4.17314	1.64525	40.0949	46.5128	15.172	39.6059	60.0001	245.571	45.6412	3.07984	6.05007	76.1257	169.319	6.40663	53.6948	3.59702
Average S/N	340.618	816.666	192.838	15.033	544.354	10.4456	407.296	53.6077	219.28	45.2097	297.418	114.371	5.54626	3.27926	241.956	187.737	36.4829	85.8765	178.863	506.716	116.508	12.9359	3.07253	157.436	333.414	12.2772	78.9482	11.4963
Average mass accuracy	3.16815	3.89129	4.38436	9.34651	3.96539	8.13028	4.51144	4.91741	5.04311	11.5739	8.26963	8.68481	19.8844	54.5579	6.62942	4.5366	7.50554	9.80748	3.24069	3.46187	3.78679	18.0383	36.9115	5.03329	5.0285	6.46903	6.06158	134.836
Average IPQ	0.0919904	0.0545679	0.0873378	0.500829	0.0579129	0.9448	0.0518398	0.175793	0.0690297	0.225955	0.0955924	0.0920021	0.586606	1.27371	0.0627712	0.0710495	0.232411	0.128172	0.0645657	0.06224	0.113491	0.951857	1.37268	0.0698306	0.100177	0.457904	0.115933	0.718983
Average S/N	340.618	816.666	192.838	15.033	544.354	10.4456	407.296	53.6077	219.28	45.2097	297.418	114.371	5.54626	3.27926	241.956	187.737	36.4829	85.8765	178.863	506.716	116.508	12.9359	3.07253	157.436	333.414	12.2772	78.9482	11.4963
Abs Int (3+)	MIgGI1H3N4F1	MIgGI1H4N4F1	MIgGI1H5N4F1	MIgGI1H6N4F1	MIgGI1H4N4F1G1	MIgGI1H3N5F1	MIgGI1H5N4F1G1	MIgGI1H6N4F1G1	MIgGI1H5N4F1G2	MIgGII1H3N4F1	MIgGII1H4N4F1	MIgGII1H5N4F1	MIgGII1H6N4F1	MIgGII1H3N5F1	MIgGII1H4N4F1G1	MIgGII1H5N4F1G1	MIgGII1H6N4F1G1	MIgGII1H5N4F1G2	MIgGIII1H3N4F1	MIgGIII1H4N4F1	MIgGIII1H5N4F1	MIgGIII1H6N4F1	MIgGIII1H3N5F1	MIgGIII1H4N4F1G1	MIgGIII1H5N4F1G1	MIgGIII1H6N4F1G1	MIgGIII1H5N4F1G2	MIgGIII1H3N4
Fraction	0.97453	0.969149	0.963159	0.956555	0.957532	0.967691	0.950398	0.979084	0.975793	0.979692	0.975015	0.969749	0.963883	0.973755	0.964758	0.958368	0.951369	0.979981	0.975946	0.970741	0.964931	0.958508	0.969333	0.95946	0.952508	0.980108	0.976921	0.980236
Monoisotopic Mass	[868.023534844]	[922.04114265]	[976.058750457]	[1030.07635826]	[1024.40458636]	[935.716659017]	[1078.42219417]	[1132.43980197]	[1180.78563787]	[814.668980511]	[868.686588317]	[922.704196123]	[976.721803929]	[882.362104684]	[971.050032026]	[1025.06763983]	[1079.08524764]	[1127.43108354]	[854.020013178]	[908.037620984]	[962.05522879]	[1016.0728366]	[921.713137351]	[1010.40106469]	[1064.4186725]	[1118.4362803]	[1166.78211621]	[805.334043578]
alignedLin_3A3F_1-f,4_01_2449.raw	4.73572e+06	4.98278e+06	1.26713e+06		4.63347e+06		3.62474e+06	567424	1.8787e+06	554751	1.51829e+06	447536			876641	1.06185e+06	243671	476377	2.04476e+06	2.44173e+06	912171			1.18064e+06	1.17453e+06	209641	424328
aligned_1A1M_2-B,4_01_2423.raw	3.55639e+06	3.54549e+06	893689		4.69298e+06		3.54883e+06	403234	1.87922e+06	1.50427e+06	4.57906e+06	1.26745e+06			2.1857e+06	3.40176e+06	471217	1.20317e+06	3.77971e+06	3.80681e+06	1.13956e+06			1.75804e+06	1.70281e+06	230887	568167
aligned_1A2M_2-B,6_01_2439.raw	4.2138e+06	4.00411e+06	971052		4.47339e+06		3.27488e+06	400466	1.71701e+06	1.51882e+06	4.40273e+06	1.21016e+06			2.04012e+06	3.06509e+06	432773	1.06199e+06	4.28021e+06	4.17223e+06	1.20467e+06			1.69729e+06	1.5911e+06	247171	527125
aligned_1A3F_2-A,1_01_2398.raw	5.68299e+06	5.46235e+06	1.25584e+06		4.99756e+06		3.42487e+06	275018	1.165e+06	1.63973e+06	5.41008e+06	1.44723e+06			2.15493e+06	3.09157e+06	275127	568658	4.77245e+06	4.933e+06	1.28086e+06			1.64938e+06	1.50451e+06	140251	400330
aligned_1A4F_2-G,1_01_2404.raw	7.92948e+06	7.41725e+06	1.84004e+06		6.94803e+06		4.90648e+06	471246	1.93987e+06	2.60613e+06	7.76799e+06	2.10262e+06			3.3149e+06	4.8394e+06	550217	1.33649e+06	8.13792e+06	7.94392e+06	2.19741e+06			2.64227e+06	2.37867e+06	267316	654702
aligned_1B1M_2-C,1_01_2400.raw	9.05032e+06	9.30616e+06	2.22498e+06		6.93431e+06		5.28487e+06	498742	1.89342e+06	1.8281e+06	6.85928e+06	1.93667e+06			2.84725e+06	4.41244e+06	504766	1.13033e+06	7.19554e+06	7.73128e+06	2.24127e+06			2.44945e+06	2.31533e+06	217280	565471
aligned_1B2M_2-G,3_01_2420.raw	7.62587e+06	7.62205e+06	1.79516e+06		6.48777e+06		5.0178e+06	582880	2.23566e+06	1.63941e+06	5.71993e+06	1.60246e+06			2.57726e+06	4.05143e+06	547015	1.32181e+06	5.66683e+06	6.1667e+06	1.93998e+06			2.48543e+06	2.50463e+06	286890	831711
aligned_1B3M_2-E,3_01_2418.raw	7.8629e+06	7.67802e+06	1.78364e+06		6.09752e+06		4.67308e+06	567540	2.07099e+06	1.4294e+06	4.97572e+06	1.39204e+06			2.17797e+06	3.28813e+06	404896	867306	5.70038e+06	6.07849e+06	1.86611e+06			2.26578e+06	2.23953e+06	254511	674893
aligned_1B4M_2-A,2_01_2406.raw	9.815e+06	9.66309e+06	2.27681e+06		7.42039e+06		5.70769e+06	596830	2.18025e+06	1.98284e+06	7.05969e+06	1.96281e+06			2.97539e+06	4.45416e+06	475304	1.03583e+06	7.71304e+06	8.30689e+06	2.5177e+06			2.94881e+06	2.83003e+06	273974	774681
aligned_1C1M_2-A,5_01_2430.raw	7.02602e+06	7.44174e+06	1.82437e+06		5.82979e+06		4.6683e+06	594382	2.05172e+06	1.56848e+06	5.1346e+06	1.44343e+06			2.43405e+06	3.84204e+06	530717	1.40177e+06	4.27807e+06	4.57369e+06	1.55343e+06			1.81617e+06	1.84622e+06	278710	686563
aligned_1C2F_2-F,5_01_2435.raw	6.95846e+06	7.44124e+06	1.81428e+06		5.76406e+06		4.55221e+06	590057	1.96549e+06	1.54731e+06	4.81281e+06	1.35117e+06			2.22355e+06	3.44234e+06	479276	1.20478e+06	4.07255e+06	4.37174e+06	1.43515e+06			1.68645e+06	1.64633e+06	252268	554941
aligned_1C3F_2-G,5_01_2436.raw	5.42414e+06	5.95985e+06	1.49855e+06		5.28246e+06		4.20289e+06	535079	1.80254e+06	1.27901e+06	4.1058e+06	1.17447e+06			2.04821e+06	3.27561e+06	472647	1.22359e+06	2.82504e+06	3.07955e+06	1.13918e+06			1.3863e+06	1.4152e+06	242510	542471
aligned_2A2F_2-H,3_01_2421.raw	7.09422e+06	7.26948e+06	1.84319e+06		6.77376e+06		5.04398e+06	607718	2.17264e+06	862973	2.59927e+06	777443			1.27085e+06	1.79847e+06	307256	710538	4.14683e+06	5.00737e+06	1.6789e+06			2.27721e+06	2.34496e+06	248222	820889
aligned_2A3F_2-B,3_01_2415.raw	7.7622e+06	7.75339e+06	1.92907e+06		6.20611e+06		4.62651e+06	621979	2.14032e+06	827128	2.5507e+06	744913			1.18891e+06	1.59937e+06	260324	576981	4.75154e+06	5.59102e+06	1.85454e+06			2.12952e+06	2.12361e+06	222397	678905
aligned_2A4F_1-f,2_01_2447.raw	3.71162e+06	4.07871e+06	1.10708e+06		5.63125e+06		4.22948e+06	653797	2.18593e+06	560287	1.67074e+06	527005			926425	1.28244e+06	199265	409684	2.58921e+06	3.27231e+06	1.11975e+06			1.68989e+06	1.6813e+06	188859	587469
aligned_2A5M_2-H,2_01_2413.raw	7.49703e+06	7.63386e+06	1.90325e+06		6.37771e+06		4.8087e+06	636396	2.19977e+06	828609	2.55169e+06	744765			1.22568e+06	1.64388e+06	267198	604295	4.48829e+06	5.33402e+06	1.76861e+06			2.14092e+06	2.19846e+06	211398	714566
aligned_2B1F_2-C,5_01_2432.raw	4.62489e+06	4.09342e+06	978414		4.40753e+06		3.24778e+06	425271	1.88577e+06	1.22078e+06	3.45836e+06	908918			1.69809e+06	2.14237e+06	308764	685274	3.47545e+06	3.82679e+06	1.25294e+06			1.67968e+06	1.61339e+06	232205	567849
aligned_2B2M_2-D,1_01_2401.raw	7.15395e+06	6.59924e+06	1.53824e+06		6.65942e+06		4.63321e+06	437356	2.03068e+06	1.93669e+06	5.88929e+06	1.47106e+06			2.52414e+06	3.06166e+06	341006	722306	5.61182e+06	6.25602e+06	1.82566e+06			2.3024e+06	2.01311e+06	192024	494295
aligned_2B3M_2-C,2_01_2408.raw	6.33884e+06	5.74155e+06	1.35962e+06		6.09963e+06		4.31233e+06	492684	2.2246e+06	1.67914e+06	4.92905e+06	1.20581e+06			2.15702e+06	2.51104e+06	299409	637750	5.04115e+06	5.55775e+06	1.70051e+06			2.19842e+06	2.07434e+06	208526	580510
aligned_2C1M_2-F,4_01_2427.raw	9.27658e+06	8.35009e+06	1.86702e+06		6.72355e+06		4.92015e+06	716822	2.44947e+06	1.93378e+06	6.09149e+06	1.49327e+06			2.62699e+06	3.24194e+06	390271	838449	5.14906e+06	5.08763e+06	1.57455e+06			1.90551e+06	1.74302e+06	261494	579756
aligned_2C2M_2-F,2_01_2411.raw	1.18779e+07	1.02348e+07	2.24673e+06		8.1073e+06		5.81434e+06	798207	2.50074e+06	2.26969e+06	7.08499e+06	1.69894e+06			2.95968e+06	3.61071e+06	420922	865172	6.43722e+06	6.39934e+06	1.896e+06			2.32759e+06	2.04517e+06	254640	593857
aligned_3A1M_1-f,3_01_2448.raw	2.59712e+06	2.8913e+06	797105		3.80889e+06		2.92956e+06	453137	1.52613e+06	622034	1.72289e+06	495872			1.05349e+06	1.22248e+06	196918	442550	1.28608e+06	1.50372e+06	552462			904380	847879	156026	317945
aligned_3A2M_2-D,2_01_2409.raw	5.37764e+06	5.68328e+06	1.38909e+06		4.50432e+06		3.35931e+06	413704	1.34195e+06	793923	2.33222e+06	610813			1.12731e+06	1.34563e+06	203610	439375	2.22641e+06	2.51711e+06	874005			1.10022e+06	1.03654e+06	141767	294941
aligned_3A4F_2-C,6_01_2440.raw	3.26088e+06	3.62367e+06	939288		4.13161e+06		3.21776e+06	442055	1.58945e+06	757022	2.07332e+06	559077			1.13203e+06	1.30662e+06	213550	451552	1.25406e+06	1.44024e+06	515757			1.03308e+06	993872	163767	353329
aligned_3A5F_2-C,4_01_2424.raw	4.72885e+06	5.04018e+06	1.26882e+06		4.44079e+06		3.50243e+06	504913	1.70421e+06	692296	2.0966e+06	601105			1.05717e+06	1.30324e+06	220961	437085	1.84952e+06	2.2654e+06	842420			1.26101e+06	1.30002e+06	193566	447787
aligned_3B1M_2-D,5_01_2433.raw	2.55447e+06	2.31351e+06	548413		2.71708e+06		1.8365e+06	250501	965444	369075	1.06928e+06	320418			515918	611897	138516	238900	995121	1.24613e+06	451113			755865	809930	126922	285352
aligned_3B2M_2-D,6_01_2441.raw	2.57004e+06	2.35004e+06	562883		2.73823e+06		1.86158e+06	238208	880248	409757	1.17079e+06	362339			545519	699427	154311	276745	1.01311e+06	1.26859e+06	438063			757633	769647	115603	245261
aligned_3B3M_2-F,3_01_2419.raw	3.60522e+06	3.53349e+06	858898		3.88235e+06		2.91822e+06	343551	1.46743e+06	573313	2.07761e+06	623026			960528	1.4263e+06	210565	434467	1.90516e+06	2.49129e+06	894221			1.4118e+06	1.55616e+06	187967	499811
aligned_3B4F_2-C,3_01_2416.raw	3.49395e+06	3.24284e+06	749072		3.69904e+06		2.50013e+06	306805	1.21937e+06	511453	1.65531e+06	457962			722288	877148	157153	303917	1.54574e+06	1.91246e+06	651706			1.07523e+06	1.11179e+06	146256	380358
aligned_3B5F_2-E,6_01_2442.raw	3.06865e+06	2.76817e+06	637798		2.98992e+06		2.02449e+06	277613	1.04773e+06	479699	1.33578e+06	397142			634566	743370	183679	305875	1.3723e+06	1.67289e+06	602130			924562	921988	147376	315133
aligned_4A1M_1-f,5_01_2450.raw	1.52296e+06	1.41419e+06	436081		2.36906e+06		1.77503e+06	281193	1.24466e+06	874100	2.47887e+06	726856			1.85205e+06	2.39023e+06	392260	1.01041e+06	2.28165e+06	2.58866e+06	919727			1.58012e+06	1.50617e+06	236915	615224
aligned_4A2M_2-F,1_01_2403.raw	1.64928e+06	1.57765e+06	375950		1.68504e+06		1.19759e+06	129115	528540	675074	2.15021e+06	576229			1.25382e+06	1.68537e+06	238955	613414	1.91457e+06	2.20134e+06	697196			1.03536e+06	1.02822e+06	116206	316892
aligned_4A3M_2-G,4_01_2428.raw	1.51321e+06	1.43416e+06	433585		2.03935e+06		1.54474e+06	243207	955932	885214	2.39993e+06	706049			1.72822e+06	2.32112e+06	444105	1.15046e+06	2.00247e+06	2.35055e+06	888210			1.5028e+06	1.4847e+06	234607	576152
aligned_4A4F_1-f,6_01_2451.raw	242225	115894	62148.2		158480		124276	55312	103271	82822.3	191118	67823.6			75171.6	96012	41331.1	65078.8	154282	204724	78585			129416	123950	38694	71123.9
aligned_4A4F_1-f,6_01_2463.raw	312831	274142	108346		314819		228178	60686.9	112254	150978	226063	105389			133257	154890	59583.6	87992.1	397712	477389	163169			232357	226457	54585.5	98832.9
aligned_4A5F_2-E,2_01_2410.raw	3.19974e+06	3.04829e+06	797718		3.65604e+06		2.81449e+06	364113	1.69641e+06	1.26948e+06	4.03609e+06	1.12683e+06			2.56743e+06	3.52219e+06	499124	1.41459e+06	3.2937e+06	3.80816e+06	1.30197e+06			2e+06	1.98527e+06	219136	664622
aligned_4A6F_2-D,4_01_2458.raw	233091	188047	68864.3		207244		138184	45649.8	70193.3	133978	215549	92140			133790	167510	55213.5	95907	235026	249002	87397.2			164110	148764	39694.1	64495.8
aligned_4B1M_2-E,5_01_2434.raw	181521	60928.4	34827		100053		74278.3	34212.9	51611.9										47358.6	67606.7	35336.4			77579.3	74883.2	26019.3	41563.1
aligned_4B1M_2-E,5_01_2461.raw	96131.4	65228.8	37714.4		103954		75941.9	32249.9	41528.9	70205.1	92144.2	44694.4			40174.5	46795.9	29456.9	41857.2	57252.1	63533.9	34128.8			72180.9	66111.2	25336.5	35791.6
aligned_4C1F_2-D,3_01_2417.raw	1.94314e+06	1.96296e+06	562265		2.27889e+06		1.8758e+06	260269	1.07204e+06	508395	1.49639e+06	510349			979163	1.36254e+06	265569	602493	1.92694e+06	2.27976e+06	773284			1.19445e+06	1.50015e+06	180010	474523
aligned_4C2F_2-E,1_01_2402.raw	2.74604e+06	2.77827e+06	705547		2.8404e+06		2.17755e+06	217169	919412	479227	1.50268e+06	478895			834011	1.2002e+06	184380	461406	2.2019e+06	2.60599e+06	786809			1.33772e+06	1.38041e+06	136568	467842
aligned_5A1M_2-G,2_01_2412.raw	3.21431e+06	2.91746e+06	705472		4.10828e+06		2.89608e+06	327079	1.75221e+06	1.16092e+06	3.15983e+06	818713			2.17267e+06	2.53769e+06	415717	1.13887e+06	3.7981e+06	4.84716e+06	1.66939e+06			2.82552e+06	2.847e+06	280584	1.09231e+06
aligned_5A2M_2-E,4_01_2459.raw	460233	436220	137676		617178		491784	79356.4	217438	127723	208867	88242.4			116931	130425	50507.8	72694.1	296579	361146	123378			329627	311124	51506.1	95085.2
aligned_5A3F_2-F,6_01_2443.raw	2.0171e+06	1.73239e+06	467086		3.07266e+06		2.14005e+06	290384	1.3787e+06	685106	1.8167e+06	668961			1.25104e+06	1.84507e+06	391591	918023	2.67324e+06	3.21601e+06	1.10244e+06			1.90168e+06	1.98288e+06	267514	829442
aligned_5A4F_2-A,4_01_2422.raw	1.34023e+06	1.18266e+06	424858		1.46278e+06		984547	256672	645174	417794	602525	733504			493638	525860	381389	575418	2.17194e+06	2.8087e+06	987987			1.38102e+06	1.55571e+06	290642	604427
aligned_5B1M_2-H,4_01_2429.raw	1.10519e+06	910186	271377		1.55872e+06		1.09672e+06	176206	742977	392553	950297	374761			728801	1.01444e+06	265804	548345	2.27084e+06	3.26503e+06	1.21605e+06			2.02703e+06	2.2493e+06	276647	929615
aligned_5B2M_2-A,6_01_2462.raw	84444.1	52508.2	37037.9		92356.7		68175.4	30873.9	40351.4										65525.7	76018.4	40966.4			92939.2	89541	29415.5	43899.5
aligned_5B3F_2-B,5_01_2431.raw	276717	247277	83585.7		295586		243807	52497.1	113831	109162	223625	77185.4			85924.8	126114	54905.9	88204.9	131627	172748	70138.6			141425	139061	42929.9	66122.6
aligned_5B3F_2-B,5_01_2460.raw	267876	252674	88945.8		348611		272353	54061.2	121211	106031	137865	74410			73887	90697.1	47408.3	61322.4	159539	171428	67874.3			160097	152965	41854.8	61190.9
aligned_5B4F_2-B,1_01_2399.raw	186169	174420	46875.2		220199		169163	27012.3	74043.5	62527.7	76240.1	42372.7			47187.4	65781.6	23178.9	35275.4	98899.9	115896	40571.5			107370	113288	22384.7	45484.5
aligned_5B5F_2-B,2_01_2407.raw	222555	240769	69906.5		291335		239687	38816.7	125723	76320.1	137474	70448.6			83694.5	132281	42128.7	70695.7	150243	170528	61492.1			137201	138430	30093	54294.6
alignedLin_2A1F_1-A,1_01_880.raw	1.77721e+07	1.60823e+07	3.9392e+06		5.02855e+06		4.96153e+07	2.43513e+07	2.34201e+06	2.70195e+07	7.40319e+07	2.36993e+07			538847	513247	297375	403812	5.75804e+06	5.93929e+06	1.99211e+06			7.33327e+06	6.0271e+06	728737	3.17952e+06

## Sheet: Supplementary Table S1F
Supplementary Table S1F	MIgGI1H3N4F1	MIgGI1H4N4F1	MIgGI1H5N4F1	MIgGI1H6N4F1	MIgGI1H4N4F1G1	MIgGI1H5N4F1G1	MIgGI1H6N4F1G1	MIgGI1H5N4F1G2	MIgGII1H3N4F1	MIgGII1H4N4F1	MIgGII1H5N4F1	MIgGII1H6N4F1	MIgGII1H4N4F1G1	MIgGII1H5N4F1G1	MIgGII1H6N4F1G1	MIgGII1H5N4F1G2	MIgGIII1H3N4F1	MIgGIII1H4N4F1	MIgGIII1H5N4F1	MIgGIII1H6N4F1	MIgGIII1H4N4F1G1	MIgGIII1H5N4F1G1	MIgGIII1H6N4F1G1	MIgGIII1H5N4F1G2
alignedLin_3A3F_1-f,4_01_2449.raw	1.456e+07	1.42658e+07	3.43264e+06	265513	7.82694e+06	5.98861e+06	896852	2.4851e+06	3.98895e+06	7.60504e+06	1.83944e+06	211135	1.71197e+06	1.91137e+06	409416	683294	6.65791e+06	7.04865e+06	2.44657e+06	148749	2.04617e+06	1.81591e+06	337487	583168
aligned_1A1M_2-B,4_01_2423.raw	1.2195e+07	1.11643e+07	2.60991e+06	184315	8.17092e+06	5.80898e+06	622987	2.42179e+06	1.14468e+07	2.12401e+07	5.60182e+06	426261	4.34172e+06	6.23563e+06	806308	1.67453e+06	1.25866e+07	1.11509e+07	3.34303e+06	159705	3.00372e+06	2.58109e+06	353620	735361
aligned_1A2M_2-B,6_01_2439.raw	1.32598e+07	1.16111e+07	2.65003e+06	187237	7.55136e+06	5.33688e+06	626274	2.2349e+06	1.03629e+07	1.88666e+07	4.9228e+06	387314	3.8568e+06	5.48809e+06	741991	1.48786e+06	1.30894e+07	1.14102e+07	3.35924e+06	168299	2.85423e+06	2.42092e+06	384167	702166
aligned_1A3F_2-A,1_01_2398.raw	1.24627e+07	1.08282e+07	2.33866e+06	90730.8	6.78149e+06	4.56477e+06	368492	1.41277e+06	7.71874e+06	1.49047e+07	3.71083e+06	176855	3.12896e+06	4.36188e+06	390153	719623	9.70146e+06	8.9639e+06	2.44725e+06	67588.4	2.27081e+06	1.96143e+06	189495	485741
aligned_1A4F_2-G,1_01_2404.raw	1.88663e+07	1.56452e+07	3.49507e+06	176996	9.77617e+06	6.84304e+06	675155	2.45401e+06	1.22202e+07	2.23497e+07	5.60347e+06	356080	4.97457e+06	7.07438e+06	837849	1.75755e+06	1.74369e+07	1.50437e+07	4.25079e+06	142866	3.74365e+06	3.20141e+06	386016	834957
aligned_1B1M_2-C,1_01_2400.raw	2.08792e+07	1.89704e+07	4.09532e+06	144281	9.31674e+06	7.02385e+06	676480	2.31786e+06	8.48833e+06	1.87914e+07	4.8369e+06	242812	4.11354e+06	6.21701e+06	718870	1.43299e+06	1.46536e+07	1.38445e+07	4.11991e+06	107249	3.33367e+06	3.00507e+06	297739	695014
aligned_1B2M_2-G,3_01_2420.raw	2.22788e+07	2.02931e+07	4.49174e+06	255358	1.05933e+07	8.20063e+06	948811	3.01783e+06	1.05756e+07	2.27148e+07	6.10691e+06	462617	4.85033e+06	7.31242e+06	976288	1.92642e+06	1.63399e+07	1.59435e+07	5.18072e+06	223720	4.25792e+06	3.92448e+06	474409	1.11366e+06
aligned_1B3M_2-E,3_01_2418.raw	2.23974e+07	1.99107e+07	4.34769e+06	245394	9.78239e+06	7.50245e+06	908861	2.77853e+06	9.18667e+06	1.96684e+07	5.25211e+06	383244	4.03468e+06	5.82828e+06	720208	1.26555e+06	1.58571e+07	1.52315e+07	4.86628e+06	197919	3.81303e+06	3.44366e+06	419073	908366
aligned_1B4M_2-A,2_01_2406.raw	2.53628e+07	2.21188e+07	4.71789e+06	215677	1.08802e+07	8.41912e+06	908072	2.87821e+06	1.06425e+07	2.28346e+07	5.8958e+06	357429	4.84564e+06	7.068e+06	788845	1.4559e+06	1.837e+07	1.74284e+07	5.43475e+06	181369	4.50763e+06	4.08308e+06	426490	1.02225e+06
aligned_1C1M_2-A,5_01_2430.raw	2.17556e+07	2.09924e+07	4.78967e+06	292609	9.80684e+06	7.85655e+06	988597	2.79507e+06	1.10119e+07	2.23843e+07	6.02371e+06	493067	4.78201e+06	7.188e+06	985528	2.06024e+06	1.36294e+07	1.30486e+07	4.26169e+06	214864	3.22771e+06	2.94263e+06	472995	945775
aligned_1C2F_2-F,5_01_2435.raw	2.10716e+07	2.04046e+07	4.65204e+06	287380	9.53065e+06	7.59051e+06	966899	2.67522e+06	1.04606e+07	2.0695e+07	5.50579e+06	451616	4.314e+06	6.334e+06	885099	1.76224e+06	1.25645e+07	1.21023e+07	3.89235e+06	200181	2.93671e+06	2.60519e+06	426705	771642
aligned_1C3F_2-G,5_01_2436.raw	1.75944e+07	1.7714e+07	4.1901e+06	257456	9.04255e+06	7.02414e+06	855581	2.37989e+06	9.6666e+06	1.95386e+07	5.29251e+06	429007	4.07536e+06	6.06835e+06	822164	1.71552e+06	9.65885e+06	9.27836e+06	3.07513e+06	164106	2.37479e+06	2.14872e+06	375215	712203
aligned_2A2F_2-H,3_01_2421.raw	2.12503e+07	1.98696e+07	4.55831e+06	255962	1.11763e+07	8.25474e+06	973928	2.90829e+06	6.38554e+06	1.21912e+07	3.27196e+06	299008	2.47729e+06	3.27138e+06	552798	1.03194e+06	1.28061e+07	1.37841e+07	4.67906e+06	199289	3.94226e+06	3.63508e+06	408227	1.07392e+06
aligned_2A3F_2-B,3_01_2415.raw	2.19168e+07	1.98685e+07	4.48441e+06	257742	9.9625e+06	7.45274e+06	991040	2.89519e+06	5.57081e+06	1.07968e+07	2.86102e+06	262613	2.21932e+06	2.85098e+06	485529	865772	1.32223e+07	1.40593e+07	4.74642e+06	197880	3.61948e+06	3.29082e+06	386578	923512
aligned_2A4F_1-f,2_01_2447.raw	1.22928e+07	1.23647e+07	3.04616e+06	235573	9.5884e+06	6.88349e+06	978577	2.79835e+06	4.38742e+06	8.62638e+06	2.34701e+06	200804	1.79403e+06	2.2858e+06	329029	570415	8.55163e+06	9.5019e+06	3.26513e+06	143004	2.8668e+06	2.54667e+06	293603	747620
aligned_2A5M_2-H,2_01_2413.raw	2.12734e+07	1.97005e+07	4.48551e+06	246269	1.02741e+07	7.72377e+06	997069	2.93655e+06	5.87623e+06	1.12505e+07	2.98165e+06	266102	2.30092e+06	2.93786e+06	492596	892638	1.29623e+07	1.37877e+07	4.65284e+06	185198	3.65111e+06	3.36931e+06	359412	950658
aligned_2B1F_2-C,5_01_2432.raw	1.53164e+07	1.25386e+07	2.7873e+06	205421	7.73e+06	5.41379e+06	678452	2.48057e+06	9.55228e+06	1.67736e+07	4.09757e+06	352973	3.40475e+06	3.98081e+06	552308	992915	1.14194e+07	1.11342e+07	3.58543e+06	178409	2.9336e+06	2.5075e+06	374808	759958
aligned_2B2M_2-D,1_01_2401.raw	1.62933e+07	1.34962e+07	2.92095e+06	127838	9.19616e+06	6.29621e+06	597322	2.50348e+06	9.39337e+06	1.68913e+07	3.8805e+06	221067	3.76393e+06	4.4372e+06	502735	941364	1.17275e+07	1.15389e+07	3.47407e+06	99153.1	3.21074e+06	2.66244e+06	264067	613815
aligned_2B3M_2-C,2_01_2408.raw	1.62102e+07	1.33739e+07	2.97328e+06	171764	9.23117e+06	6.41122e+06	722873	2.86268e+06	9.45461e+06	1.66115e+07	3.86928e+06	270526	3.58997e+06	4.03545e+06	488500	888050	1.2132e+07	1.19481e+07	3.77525e+06	136117	3.37863e+06	2.92876e+06	309844	752731
aligned_2C1M_2-F,4_01_2427.raw	2.80763e+07	2.25927e+07	4.61885e+06	299344	1.10293e+07	8.20273e+06	1.20277e+06	3.41605e+06	1.25994e+07	2.43697e+07	5.71282e+06	452564	4.95605e+06	5.94952e+06	784294	1.33528e+06	1.52104e+07	1.35441e+07	4.17181e+06	231272	3.37618e+06	2.82303e+06	477075	851680
aligned_2C2M_2-F,2_01_2411.raw	3.34087e+07	2.55236e+07	5.0142e+06	288574	1.25022e+07	9.11135e+06	1.27706e+06	3.44936e+06	1.31998e+07	2.50052e+07	5.62328e+06	406050	5.12625e+06	6.1387e+06	783181	1.3287e+06	1.69176e+07	1.4954e+07	4.50026e+06	205411	3.85574e+06	3.17391e+06	445563	855388
aligned_3A1M_1-f,3_01_2448.raw	8.58859e+06	8.9734e+06	2.25278e+06	190132	6.44515e+06	4.68326e+06	672160	1.92899e+06	4.92419e+06	8.67859e+06	2.00174e+06	170531	2.03731e+06	2.12799e+06	317491	600406	4.3433e+06	4.40162e+06	1.44251e+06	88460.5	1.46645e+06	1.23195e+06	226460	407892
aligned_3A2M_2-D,2_01_2409.raw	1.38773e+07	1.34637e+07	3.13882e+06	171628	6.84789e+06	5.01021e+06	606881	1.71999e+06	4.88479e+06	8.77979e+06	1.94926e+06	147866	1.94787e+06	2.16022e+06	321714	596664	5.80475e+06	5.79267e+06	1.87017e+06	85670.2	1.68876e+06	1.44587e+06	209417	387428
aligned_3A4F_2-C,6_01_2440.raw	1.06e+07	1.0974e+07	2.65944e+06	181880	6.99648e+06	5.18752e+06	664233	2.03073e+06	5.96287e+06	1.03716e+07	2.26963e+06	179818	2.17528e+06	2.25957e+06	340855	615260	4.28487e+06	4.22898e+06	1.32099e+06	81174.9	1.67894e+06	1.43254e+06	236614	451676
aligned_3A5F_2-C,4_01_2424.raw	1.50697e+07	1.49028e+07	3.54733e+06	228499	7.60576e+06	5.73829e+06	784231	2.2275e+06	5.62679e+06	1.07333e+07	2.53367e+06	198458	2.08854e+06	2.31108e+06	364983	614751	6.20772e+06	6.63754e+06	2.26402e+06	116428	2.12961e+06	1.93093e+06	289494	580417
aligned_3B1M_2-D,5_01_2433.raw	8.83483e+06	7.48704e+06	1.59309e+06	119833	4.58301e+06	2.88347e+06	377439	1.2182e+06	2.90994e+06	5.73306e+06	1.24743e+06	105708	972332	1.02885e+06	210571	327489	3.49362e+06	3.70242e+06	1.20609e+06	70866.1	1.21083e+06	1.14972e+06	188360	367343
aligned_3B2M_2-D,6_01_2441.raw	8.64756e+06	7.427e+06	1.59061e+06	120011	4.5938e+06	2.91766e+06	362926	1.11813e+06	2.96457e+06	5.98587e+06	1.36427e+06	115986	1.01116e+06	1.17703e+06	237907	379415	3.47085e+06	3.70988e+06	1.17586e+06	67895.8	1.21072e+06	1.09503e+06	172956	318763
aligned_3B3M_2-F,3_01_2419.raw	1.13749e+07	1.03151e+07	2.34455e+06	148971	6.48666e+06	4.62017e+06	517674	1.87711e+06	4.42376e+06	9.91841e+06	2.54574e+06	177404	1.83125e+06	2.47986e+06	337741	599936	6.04425e+06	6.85158e+06	2.40788e+06	111972	2.31807e+06	2.28525e+06	279235	639377
aligned_3B4F_2-C,3_01_2416.raw	1.06254e+07	9.16728e+06	1.97464e+06	131836	6.0509e+06	3.86358e+06	453249	1.53934e+06	3.75557e+06	7.59659e+06	1.68075e+06	124879	1.33589e+06	1.46118e+06	245343	416278	4.8181e+06	5.13959e+06	1.66842e+06	83037.4	1.71381e+06	1.57384e+06	212545	481478
aligned_3B5F_2-E,6_01_2442.raw	1.01988e+07	8.6059e+06	1.83221e+06	149196	5.10752e+06	3.26049e+06	432993	1.35384e+06	3.52161e+06	6.79232e+06	1.50081e+06	142984	1.20681e+06	1.28065e+06	285479	431649	4.54155e+06	4.83623e+06	1.58792e+06	91324.7	1.50758e+06	1.33915e+06	219781	411446
aligned_4A1M_1-f,5_01_2450.raw	5.57348e+06	4.75434e+06	1.20399e+06	138889	4.08695e+06	2.82227e+06	422064	1.56963e+06	6.77276e+06	1.22105e+07	3.07711e+06	299127	3.65192e+06	4.34393e+06	652755	1.35912e+06	7.77192e+06	7.68931e+06	2.5541e+06	152931	2.68882e+06	2.29243e+06	356981	789244
aligned_4A2M_2-F,1_01_2403.raw	4.08833e+06	3.57977e+06	795997	48434.6	2.44475e+06	1.66578e+06	175210	647976	3.56651e+06	6.91774e+06	1.64279e+06	115605	1.96592e+06	2.52558e+06	342743	773321	4.43982e+06	4.49575e+06	1.41907e+06	53613.1	1.49932e+06	1.37534e+06	156684	389228
aligned_4A3M_2-G,4_01_2428.raw	5.78983e+06	4.97398e+06	1.21414e+06	120276	3.52816e+06	2.43077e+06	360622	1.20491e+06	7.2243e+06	1.23028e+07	3.01771e+06	299667	3.4188e+06	4.14795e+06	705675	1.52716e+06	7.03482e+06	7.08471e+06	2.40646e+06	138563	2.53677e+06	2.19944e+06	344433	737934
aligned_4A4F_1-f,6_01_2463.raw	763426	659998	206676	31252.4	470351	330601	91497.2	151681	413633	677235	226468	38030.8	208134	238465	88338.1	122419	1.04832e+06	1.1095e+06	363971	31898.9	349332	318245	80445.6	129493
aligned_4A5F_2-E,2_01_2410.raw	9.22699e+06	8.08136e+06	1.95383e+06	137837	5.88222e+06	4.33473e+06	529925	2.16162e+06	7.50873e+06	1.46347e+07	3.76367e+06	295641	4.46222e+06	5.85143e+06	789851	1.89261e+06	8.70989e+06	9.00523e+06	3.06911e+06	129886	3.18663e+06	2.88202e+06	328164	849938
aligned_4A6F_2-D,4_01_2458.raw	587809	443954	128464	26037.6	304167	195994	66627.4	95227.8	440508	698896	215241	35300.8	212600	254044	80940.4	131305	602553	552234	178157	23424.6	242579	206033	60537	88431.6
aligned_4B1M_2-E,5_01_2461.raw	200513	147453	65849.2	19032.6	155500	110343	48103.9	59070.4	123767	172484	80261.6	22091.3	67671.3	71217.8	45789.4	60578.9	131798	131572	60891.3	17841.7	108267	92512.7	40438.9	51707.2
aligned_4C1F_2-D,3_01_2417.raw	6.2921e+06	5.88193e+06	1.50339e+06	108928	3.77416e+06	2.91008e+06	380105	1.35697e+06	3.42393e+06	6.78922e+06	1.86159e+06	176343	1.77474e+06	2.31952e+06	408372	810352	5.76844e+06	6.09338e+06	2.02572e+06	101351	1.92905e+06	2.06492e+06	263407	603130
aligned_4C2F_2-E,1_01_2402.raw	6.39993e+06	5.97437e+06	1.44637e+06	73611.1	4.01908e+06	3.00781e+06	292403	1.12168e+06	2.40359e+06	4.89649e+06	1.33442e+06	97763.6	1.3017e+06	1.78484e+06	262112	584629	4.98199e+06	5.28923e+06	1.65196e+06	59995.7	1.93862e+06	1.84492e+06	185871	568648
aligned_5A1M_2-G,2_01_2412.raw	1.0161e+07	8.51847e+06	1.91338e+06	151033	7.01049e+06	4.64064e+06	499056	2.2634e+06	8.02794e+06	1.35719e+07	3.17574e+06	297148	4.12133e+06	4.46455e+06	689148	1.55682e+06	1.10918e+07	1.25854e+07	4.40935e+06	185624	4.78953e+06	4.34782e+06	433366	1.40623e+06
aligned_5A2M_2-E,4_01_2459.raw	1.19721e+06	1.04791e+06	279719	39745.6	914727	700651	113344	275554	451802	722789	201743	32503.9	188042	197956	74820.5	102100	774085	824635	266137	28106.3	493140	432520	76364.5	126489
aligned_5A3F_2-F,6_01_2443.raw	6.9448e+06	5.56087e+06	1.31213e+06	130609	5.28038e+06	3.42101e+06	439286	1.75506e+06	4.24476e+06	8.49167e+06	2.55655e+06	280572	2.36236e+06	3.22e+06	621265	1.22876e+06	8.56098e+06	9.12068e+06	3.06566e+06	162916	3.1732e+06	2.95761e+06	404491	1.04861e+06
aligned_5A4F_2-A,4_01_2422.raw	4.3211e+06	3.52002e+06	962470	168640	2.59902e+06	1.58725e+06	431088	913940	1.17765e+06	1.95004e+06	1.23371e+06	237901	836589	892709	567331	771234	6.31237e+06	7.36871e+06	2.62215e+06	213820	2.31188e+06	2.28354e+06	465647	809264
aligned_5B1M_2-H,4_01_2429.raw	4.18775e+06	3.12537e+06	715029	83793.7	2.62217e+06	1.68245e+06	259021	935119	2.64948e+06	4.81385e+06	1.36034e+06	167788	1.3669e+06	1.72762e+06	404874	724264	7.70796e+06	9.55525e+06	3.53509e+06	153700	3.42468e+06	3.37478e+06	405355	1.16371e+06
aligned_5B2M_2-A,6_01_2462.raw	153255	109799	61209.6	20385.6	138136	98717.1	46766.5	57526.9	0	0	0	0	0	0	0	0	154743	161762	75458.4	20607.3	140035	125510	46094.3	62195.9
aligned_5B3F_2-B,5_01_2460.raw	678205	605543	170549	41786.9	514305	386504	78691.3	157716	226126	347748	142127	29309.4	117506	135535	70199.1	87749.4	392933	369497	131656	24331.5	238020	212483	62016.5	83574.1
aligned_5B4F_2-B,1_01_2399.raw	537438	444882	101499	11381.8	324266	235563	38245.7	94115.1	190716	282867	97294.5	14574.6	76630.6	99389	35204	50750.6	266032	263629	88093.5	10881.1	160211	154855	33956.9	60855.3
aligned_5B5F_2-B,2_01_2407.raw	771443	704605	161907	17502.4	443071	339939	55175.7	157683	305138	590504	188523	26181	141670	205372	62484.5	96136.7	465421	427369	139802	16672.1	210251	193135	45397.1	73847.3
alignedLin_2A1F_1-A,1_01_880.raw	2.38571e+07	1.96985e+07	4.42751e+06	73314.8	5.39868e+06	5.34556e+07	2.53844e+07	2.4126e+06	6.35272e+07	1.44195e+08	3.92276e+07	934904	709206	624507	368818	469529	7.36223e+06	6.9796e+06	2.26742e+06	50863	7.71479e+06	6.2452e+06	767394	3.26513e+06

## Sheet: Supplementary Table S1G
Supplementary table S1G	MIgGI1H3N4F1	MIgGI1H4N4F1	MIgGI1H5N4F1	MIgGI1H6N4F1	MIgGI1H4N4F1G1	MIgGI1H5N4F1G1	MIgGI1H6N4F1G1	MIgGI1H5N4F1G2	MIgGII1H3N4F1	MIgGII1H4N4F1	MIgGII1H5N4F1	MIgGII1H6N4F1	MIgGII1H4N4F1G1	MIgGII1H5N4F1G1	MIgGII1H6N4F1G1	MIgGII1H5N4F1G2	MIgGIII1H3N4F1	MIgGIII1H4N4F1	MIgGIII1H5N4F1	MIgGIII1H6N4F1	MIgGIII1H4N4F1G1	MIgGIII1H5N4F1G1	MIgGIII1H6N4F1G1	MIgGIII1H5N4F1G2
alignedLin_3A3F_1-f,4_01_2449.raw	0.292832	0.286914	0.0690373	0.00534001	0.157416	0.120443	0.0180375	0.0499803	0.217256	0.414204	0.100184	0.0114994	0.0932416	0.104102	0.0222986	0.0372152	0.315771	0.334303	0.116036	0.00705484	0.0970458	0.0861249	0.0160063	0.0276585
aligned_1A1M_2-B,4_01_2423.raw	0.282434	0.258564	0.0604451	0.00426869	0.189237	0.134535	0.0144283	0.0560881	0.221095	0.410254	0.108199	0.00823324	0.0838605	0.120441	0.0155739	0.0323435	0.371133	0.328799	0.0985736	0.0047091	0.0885687	0.0761069	0.010427	0.0216831
aligned_1A2M_2-B,6_01_2439.raw	0.305121	0.267183	0.0609797	0.00430849	0.173764	0.122807	0.0144111	0.051427	0.224721	0.409127	0.106752	0.00839899	0.0836356	0.11901	0.0160902	0.0322647	0.380632	0.331802	0.0976845	0.00489403	0.0829992	0.0703988	0.0111713	0.0204185
aligned_1A3F_2-A,1_01_2398.raw	0.320808	0.278734	0.0602006	0.00233555	0.174566	0.117504	0.00948554	0.0363667	0.219834	0.424493	0.105686	0.00503693	0.0891144	0.124229	0.0111118	0.0204953	0.371879	0.343607	0.0938086	0.00259082	0.0870452	0.0751861	0.00726378	0.0186195
aligned_1A4F_2-G,1_01_2404.raw	0.325663	0.270062	0.0603307	0.00305525	0.168753	0.118122	0.0116543	0.0423603	0.221485	0.405078	0.10156	0.00645379	0.0901619	0.12822	0.0151856	0.0318549	0.387141	0.334005	0.0943774	0.00317196	0.0831177	0.0710789	0.00857045	0.018538
aligned_1B1M_2-C,1_01_2400.raw	0.329199	0.299104	0.0645704	0.00227487	0.146896	0.110744	0.010666	0.0365455	0.189295	0.419059	0.107866	0.00541485	0.0917344	0.138643	0.0160312	0.0319565	0.365821	0.345623	0.102852	0.00267742	0.0832236	0.0750204	0.00743292	0.0173507
aligned_1B2M_2-G,3_01_2420.raw	0.317907	0.289572	0.064095	0.00364383	0.151161	0.117019	0.0135391	0.043063	0.192545	0.413558	0.111185	0.00842263	0.0883075	0.133134	0.0177748	0.0350734	0.3443	0.335947	0.109163	0.00471403	0.089719	0.0826932	0.00999632	0.0234661
aligned_1B3M_2-E,3_01_2418.raw	0.329988	0.29335	0.0640559	0.00361546	0.144127	0.110536	0.0133905	0.040937	0.198249	0.424444	0.113341	0.00827043	0.0870686	0.125775	0.0155421	0.0273106	0.354452	0.340468	0.108776	0.00442407	0.0852324	0.0769758	0.0093675	0.0203046
aligned_1B4M_2-A,2_01_2406.raw	0.335928	0.292961	0.0624879	0.00285663	0.144107	0.11151	0.0120273	0.0381216	0.197491	0.423736	0.109407	0.00663272	0.0899193	0.131159	0.0146384	0.0270168	0.357018	0.338718	0.105624	0.00352488	0.0876052	0.0793542	0.00828878	0.0198674
aligned_1C1M_2-A,5_01_2430.raw	0.314036	0.30302	0.0691377	0.00422373	0.141559	0.113407	0.0142701	0.0403461	0.200476	0.407515	0.109664	0.00897649	0.0870585	0.130861	0.0179419	0.0375076	0.351784	0.336793	0.109997	0.00554579	0.0833094	0.0759514	0.0122083	0.0244111
aligned_1C2F_2-F,5_01_2435.raw	0.313663	0.303736	0.0692485	0.00427783	0.14187	0.11299	0.0143929	0.0398224	0.207517	0.410548	0.109224	0.00895914	0.085581	0.125654	0.0175586	0.0349592	0.353934	0.340913	0.109645	0.00563898	0.0827253	0.0733864	0.01202	0.0217367
aligned_1C3F_2-G,5_01_2436.raw	0.297917	0.299942	0.0709489	0.00435936	0.153113	0.118936	0.0144871	0.0402974	0.203045	0.410405	0.111168	0.00901123	0.0856021	0.127465	0.0172694	0.0360342	0.347599	0.333906	0.110667	0.00590578	0.0854628	0.0773271	0.0135031	0.0256305
aligned_2A2F_2-H,3_01_2421.raw	0.306875	0.286937	0.0658264	0.00369634	0.161396	0.119206	0.0140645	0.0419985	0.216598	0.413526	0.110985	0.0101424	0.0840298	0.110965	0.0187509	0.0350034	0.315981	0.340113	0.115452	0.0049173	0.0972722	0.089693	0.0100727	0.0264981
aligned_2A3F_2-B,3_01_2415.raw	0.323119	0.29292	0.0661135	0.00379989	0.146877	0.109876	0.0146109	0.0426837	0.214983	0.416658	0.110409	0.0101345	0.0856456	0.110022	0.018737	0.0334109	0.32691	0.347604	0.117351	0.00489241	0.0894886	0.0813627	0.00955782	0.0228331
aligned_2A4F_1-f,2_01_2447.raw	0.2551	0.256593	0.0632141	0.00488861	0.198979	0.142846	0.0203075	0.0580714	0.213595	0.419961	0.11426	0.00977582	0.0873395	0.11128	0.0160182	0.0277697	0.306331	0.34037	0.116961	0.00512258	0.102692	0.0912249	0.0105172	0.0267807
aligned_2A5M_2-H,2_01_2413.raw	0.314522	0.291268	0.0663173	0.00364103	0.1519	0.114194	0.0147414	0.0434163	0.217651	0.416707	0.110438	0.00985619	0.0852242	0.108816	0.0182453	0.0330625	0.324719	0.345396	0.116558	0.00463939	0.0914639	0.0844045	0.00900363	0.0238149
aligned_2B1F_2-C,5_01_2432.raw	0.324841	0.265927	0.0591148	0.00435669	0.163943	0.114819	0.014389	0.0526095	0.240568	0.422432	0.103195	0.00888938	0.0857465	0.100254	0.0139095	0.0250059	0.347165	0.338494	0.109002	0.00542387	0.0891853	0.0762313	0.0113947	0.0231037
aligned_2B2M_2-D,1_01_2401.raw	0.316797	0.262411	0.0567931	0.0024856	0.178804	0.12242	0.0116139	0.0486762	0.23465	0.42195	0.0969364	0.00552234	0.0940243	0.110843	0.0125585	0.0235156	0.349131	0.343514	0.103424	0.0029518	0.0955843	0.0792611	0.00786131	0.0182734
aligned_2B3M_2-C,2_01_2408.raw	0.311992	0.257403	0.0572257	0.00330589	0.177669	0.123395	0.0139129	0.055097	0.24114	0.423678	0.0986861	0.00689977	0.0915623	0.102924	0.0124592	0.0226498	0.343084	0.337886	0.106762	0.0038493	0.0955458	0.0828236	0.00876221	0.0212868
aligned_2C1M_2-F,4_01_2427.raw	0.353437	0.284407	0.0581441	0.00376828	0.138841	0.10326	0.015141	0.0430027	0.22435	0.433936	0.101724	0.00805851	0.0882492	0.105939	0.0139654	0.0237764	0.373852	0.332897	0.102538	0.00568438	0.0829823	0.0693867	0.0117259	0.0209333
aligned_2C2M_2-F,2_01_2411.raw	0.368851	0.281795	0.0553596	0.00318602	0.138031	0.100594	0.0140995	0.0380829	0.229118	0.434034	0.0976076	0.00704813	0.0889803	0.106554	0.0135943	0.0230633	0.376717	0.332994	0.100211	0.00457406	0.0858588	0.070676	0.00992171	0.0190476
aligned_3A1M_1-f,3_01_2448.raw	0.254594	0.266001	0.0667797	0.00563615	0.191055	0.138827	0.019925	0.0571816	0.236079	0.416075	0.0959687	0.00817571	0.097674	0.102022	0.0152214	0.0287851	0.319157	0.323443	0.106	0.00650032	0.107759	0.0905267	0.0166409	0.029973
aligned_3A2M_2-D,2_01_2409.raw	0.309509	0.300286	0.070006	0.00382787	0.152731	0.111744	0.0135354	0.0383615	0.234979	0.422345	0.0937677	0.007113	0.0937009	0.103916	0.0154758	0.0287021	0.335831	0.335132	0.108198	0.0049564	0.0977026	0.0836499	0.0121157	0.0224144
aligned_3A4F_2-C,6_01_2440.raw	0.269759	0.279278	0.0676801	0.00462866	0.178053	0.132017	0.0169041	0.0516802	0.246656	0.429023	0.093884	0.00743823	0.0899812	0.0934676	0.0140996	0.0254504	0.312404	0.30833	0.0963113	0.00591836	0.122409	0.104445	0.0172512	0.0329311
aligned_3A5F_2-C,4_01_2424.raw	0.300767	0.297437	0.0707992	0.00456049	0.151799	0.114527	0.0156521	0.0444575	0.229932	0.438602	0.103535	0.00810976	0.0853458	0.0944395	0.0149146	0.0251211	0.307981	0.329306	0.112324	0.00577628	0.105655	0.0957986	0.0143626	0.028796
aligned_3B1M_2-D,5_01_2433.raw	0.326046	0.276306	0.0587925	0.00442238	0.169134	0.106413	0.0139292	0.044957	0.232138	0.457351	0.0995125	0.00843278	0.077567	0.0820756	0.0167982	0.0261252	0.306747	0.325081	0.105897	0.0062222	0.106313	0.100948	0.0165384	0.0322535
aligned_3B2M_2-D,6_01_2441.raw	0.322939	0.277358	0.0594007	0.00448174	0.171553	0.108958	0.0135533	0.0417559	0.223974	0.452235	0.103071	0.00876275	0.0763935	0.0889248	0.017974	0.0286649	0.309291	0.330591	0.104783	0.00605026	0.107889	0.0975789	0.0154123	0.0284053
aligned_3B3M_2-F,3_01_2419.raw	0.301841	0.273719	0.0622141	0.00395304	0.172128	0.122599	0.0137368	0.0498104	0.19825	0.44449	0.114087	0.00795032	0.0820671	0.111134	0.0151358	0.0268859	0.288679	0.327238	0.115003	0.00534789	0.110713	0.109146	0.0133365	0.0305372
aligned_3B4F_2-C,3_01_2416.raw	0.314302	0.271172	0.0584106	0.00389975	0.178988	0.114286	0.0134073	0.0455344	0.226015	0.457172	0.101149	0.00751539	0.0803953	0.0879353	0.0147651	0.0250521	0.307065	0.327554	0.106331	0.0052921	0.109224	0.100303	0.0135458	0.0306853
aligned_3B5F_2-E,6_01_2442.raw	0.329621	0.278139	0.0592163	0.00482197	0.165073	0.105378	0.0139942	0.0437557	0.23226	0.447974	0.098983	0.00943024	0.0795924	0.084463	0.0188282	0.0284685	0.312457	0.33273	0.109248	0.00628309	0.103721	0.0921328	0.0151209	0.0283072
aligned_4A1M_1-f,5_01_2450.raw	0.270931	0.231112	0.058527	0.00675151	0.198669	0.137192	0.0205168	0.0763007	0.209248	0.377248	0.0950688	0.00924168	0.112828	0.134208	0.0201672	0.0419908	0.319888	0.316488	0.105125	0.00629458	0.11067	0.0943554	0.0146932	0.0324849
aligned_4A2M_2-F,1_01_2403.raw	0.30405	0.266228	0.0591985	0.00360209	0.181817	0.123884	0.0130304	0.0481901	0.199802	0.387544	0.0920319	0.00647641	0.110135	0.141487	0.0192011	0.0433228	0.321056	0.3251	0.102617	0.00387691	0.10842	0.0994548	0.0113303	0.0281461
aligned_4A3M_2-G,4_01_2428.raw	0.295058	0.253481	0.0618745	0.00612942	0.1798	0.123875	0.0183778	0.0614037	0.221305	0.376878	0.0924428	0.00917982	0.104729	0.127066	0.0216172	0.046782	0.312893	0.315112	0.107034	0.00616297	0.11283	0.0978261	0.0153196	0.0328217
aligned_4A4F_1-f,6_01_2463.raw	0.282177	0.243948	0.0763916	0.0115515	0.173851	0.122197	0.0338192	0.0560642	0.205509	0.336477	0.112518	0.0188952	0.103409	0.118479	0.0438898	0.0608224	0.305526	0.323356	0.106077	0.00929668	0.10181	0.0927502	0.0234452	0.0377397
aligned_4A5F_2-E,2_01_2410.raw	0.28559	0.250131	0.0604743	0.00426628	0.182064	0.134167	0.016402	0.0669057	0.191555	0.373345	0.0960148	0.00754209	0.113836	0.149275	0.0201498	0.0482822	0.30929	0.319778	0.108985	0.0046123	0.113158	0.102341	0.0116532	0.0301815
aligned_4A6F_2-D,4_01_2458.raw	0.31803	0.240198	0.0695045	0.0140875	0.164567	0.106041	0.0360483	0.0515224	0.212926	0.337821	0.10404	0.0170631	0.102763	0.122796	0.0391236	0.0634682	0.308377	0.282624	0.0911781	0.0119884	0.124148	0.105445	0.0309819	0.0452579
aligned_4B1M_2-E,5_01_2461.raw	0.248817	0.182975	0.0817124	0.0236176	0.192961	0.136924	0.0596922	0.0733006	0.192227	0.26789	0.124657	0.0343106	0.105102	0.11061	0.0711169	0.0940869	0.207546	0.207191	0.0958874	0.0280959	0.170491	0.145683	0.0636805	0.0814249
aligned_4C1F_2-D,3_01_2417.raw	0.28333	0.26486	0.0676968	0.00490499	0.169949	0.13104	0.017116	0.0611038	0.194939	0.38654	0.105989	0.01004	0.101044	0.132061	0.0232504	0.0461369	0.306028	0.323266	0.107469	0.00537686	0.10234	0.109549	0.0139743	0.0319973
aligned_4C2F_2-E,1_01_2402.raw	0.286539	0.267486	0.0647574	0.00329574	0.179943	0.134667	0.0130916	0.0502201	0.189774	0.386599	0.105358	0.00771887	0.102775	0.140921	0.0206949	0.046159	0.30155	0.320148	0.0999898	0.00363143	0.117341	0.11167	0.0112504	0.0344192
aligned_5A1M_2-G,2_01_2412.raw	0.289014	0.242295	0.0544232	0.00429591	0.199403	0.131996	0.0141949	0.064379	0.223591	0.377999	0.0884496	0.00827606	0.114786	0.124345	0.0191939	0.0433599	0.282599	0.320654	0.112343	0.0047294	0.122029	0.110775	0.0110414	0.0358283
aligned_5A2M_2-E,4_01_2459.raw	0.262037	0.22936	0.0612229	0.00869924	0.200209	0.153354	0.024808	0.0603112	0.229137	0.366571	0.102316	0.0164847	0.0953679	0.100396	0.0379461	0.051781	0.256194	0.272924	0.0880819	0.00930218	0.163212	0.143149	0.0252739	0.0418632
aligned_5A3F_2-F,6_01_2443.raw	0.279535	0.22383	0.0528146	0.00525712	0.21254	0.137699	0.0176816	0.0706426	0.184507	0.369108	0.111125	0.0121956	0.102685	0.139964	0.0270045	0.0534108	0.300447	0.320089	0.107589	0.00571751	0.111363	0.103797	0.0141956	0.036801
aligned_5A4F_2-A,4_01_2422.raw	0.297934	0.242701	0.0663611	0.0116275	0.179199	0.109439	0.029723	0.063015	0.153597	0.254337	0.160908	0.0310286	0.109113	0.116433	0.0739949	0.100589	0.281961	0.329146	0.117126	0.0095509	0.103267	0.102001	0.0207995	0.0361482
aligned_5B1M_2-H,4_01_2429.raw	0.307681	0.229626	0.0525343	0.00615646	0.192655	0.123612	0.0190307	0.0687047	0.200489	0.364268	0.102938	0.0126967	0.103435	0.130731	0.0306372	0.0548057	0.262886	0.32589	0.120567	0.00524206	0.116802	0.115099	0.013825	0.0396891
aligned_5B2M_2-A,6_01_2462.raw	0.223471	0.160104	0.0892535	0.0297254	0.201424	0.143945	0.068193	0.0838835	N/D	N/D	N/D	N/D	N/D	N/D	N/D	N/D	0.196772	0.205698	0.0959535	0.0262044	0.17807	0.1596	0.0586139	0.0790888
aligned_5B3F_2-B,5_01_2460.raw	0.25755	0.229956	0.0647664	0.0158686	0.195308	0.146775	0.0298831	0.0598929	0.19556	0.300742	0.122916	0.0253475	0.101622	0.117215	0.0607101	0.0758881	0.259446	0.243971	0.0869296	0.0160656	0.15716	0.140298	0.0409482	0.0551822
aligned_5B4F_2-B,1_01_2399.raw	0.300683	0.2489	0.0567861	0.00636781	0.181419	0.131792	0.0213975	0.052655	0.225053	0.333795	0.114812	0.0171987	0.0904276	0.117283	0.0415423	0.059888	0.256166	0.253852	0.0848265	0.0104776	0.15427	0.149112	0.0326976	0.0585985
aligned_5B5F_2-B,2_01_2407.raw	0.290965	0.265756	0.0610664	0.00660139	0.167113	0.128215	0.0208106	0.0594734	0.188822	0.365409	0.116659	0.016201	0.0876668	0.127086	0.038666	0.0594902	0.296089	0.271881	0.0889388	0.0106064	0.133756	0.122868	0.0288805	0.0469798
alignedLin_2A1F_1-A,1_01_880.raw	0.177103	0.146232	0.0328675	0.000544251	0.040077	0.396826	0.188441	0.0179099	0.254051	0.576648	0.156875	0.00373877	0.00283618	0.00249747	0.00147494	0.00187769	0.212458	0.201416	0.0654328	0.0014678	0.222632	0.180223	0.0221453	0.0942247
